# Supplementary material for: Integrative analysis of genome and transcriptome reveal the genetic basis of high temperature tolerance in pleurotus giganteus (Berk. Karun & Hyde)
Source: BMC Genomics. 2023 Sep 18;24:552. doi: 10.1186/s12864-023-09669-8 (PMC10506213; doi:10.1186/s12864-023-09669-8)
Supplement: Supplementary file 1 — Supplementary Material 1 [file 12864_2023_9669_MOESM1_ESM.xlsx]

## Sheet: Sheet1
Table S1. Characteristics of qRT-PCR primers in Pleurotus giganteus
Gene_id	Forward Primers (5'-3')	Reverse Primers (5'-3')	Products （bp）
A7520	TTACTCGTCGGACAGGC	TACCGTCAGACAGCTTGG	228
A9391	ATGGGCTAACTGTCGATACTCT	CAAGTTGATTGGCGGTGT	210
A8568	GAGACGCCTTCTGAGTTTATT	CCGTGATGAGGTATAGGGA	164
A3674	GCAAGGAGCCTAACAAGAG	TCAATACCCAGGGACAAAG	145
A8616	CGACATTCTCGCTCACCA	GGCGGAGGGAAACTACAT	182
A2463	CCCTTTGTTCTGCTCCGTAA	CCCGCTTCCTTGAGTATTGG	258
