# Supplementary material for: Integrative analysis of genome and transcriptome reveal the genetic basis of high temperature tolerance in pleurotus giganteus (Berk. Karun & Hyde)
Source: BMC Genomics. 2023 Sep 18;24:552. doi: 10.1186/s12864-023-09669-8 (PMC10506213; doi:10.1186/s12864-023-09669-8)
Supplement: Supplementary file 2 — Supplementary Material 2 [file 12864_2023_9669_MOESM2_ESM.xlsx]

## Sheet: Sheet1
Table S2. DEGs analysis between HS and CK groups of Pleurotus giganteus
gene_id	HS1	HS2	HS3	CK1	CK2	CK3	HS	CK	log2FoldChange	pvalue	padj	gene_length	gene_description
A9683	346.844	210.167	318.63	247.259	855.333	672.494	291.88	591.695	-1.01926	0.0158942	0.0499677	846	- && - && PF07938:Fungal fucose-specific lectin
A8439	7.90849	11.6043	27.1426	72.8764	38.0148	44.0979	15.5518	51.663	-1.73101	0.0158271	0.0497983	546	- && - && PF12697:Alpha/beta hydrolase family
A0208	106.2	63.179	160.495	78.9494	385.692	374.045	109.958	279.562	-1.3458	0.0156347	0.0492751	384	- && - && -
novel.278	96.0317	127.647	69.6266	18.2191	48.3104	50.3976	97.7686	38.9757	1.32368	0.0155908	0.0491778	2051	- && - && PF12937:F-box-like
A8469	25.985	39.9704	68.4465	356.574	22.9673	103.158	44.8007	160.9	-1.84412	0.0155208	0.0489949	903	- && sp|O23522|PLA14_ARATH Phospholipase A1-Ibeta2, chloroplastic OS=Arabidopsis thaliana OX=3702 GN=At4g16820 PE=1 SV=2 && PF01764:Lipase (class 3)
A7033	21.4659	42.5492	11.8011	66.8034	71.2777	71.6592	25.2721	69.9134	-1.4736	0.0154846	0.0488973	831	- && - && -
novel.3232	153.651	33.5236	123.912	171.78	318.374	244.901	103.695	245.018	-1.23842	0.0154231	0.0487709	3607	- && - && PF00172:Fungal Zn(2)-Cys(6) binuclear cluster domain|PF04082:Fungal specific transcription factor domain
novel.3976	0	0	0	1.73515	16.6315	8.6621	0	9.00957	-5.35484	0.0153317	0.0484953	3471	- && - && -
A2975	154.78	194.695	60.1857	65.0682	64.9419	43.3105	136.554	57.7735	1.2407	0.0152115	0.0481312	1158	- && sp|Q8GWB7|GUX6_ARATH Inositol phosphorylceramide glucuronosyltransferase 1 OS=Arabidopsis thaliana OX=3702 GN=IPUT1 PE=1 SV=1 && PF01501:Glycosyl transferase family 8
A8665	25.985	0	21.242	71.1412	76.8215	56.6974	15.7424	68.22	-2.10803	0.0151802	0.0480566	2061	- && - && -
A3359	80.2147	118.622	155.775	64.2006	45.9345	57.4848	118.204	55.8733	1.08122	0.0150344	0.0476884	351	- && - && -
A8805	13.5574	43.8385	0	60.7303	83.1573	123.632	19.132	89.1731	-2.22708	0.0150254	0.0476785	1236	- && - && PF13279:Thioesterase-like superfamily
A6881	45.1914	18.0512	84.9681	110.182	115.628	154.343	49.4035	126.718	-1.35643	0.0149728	0.0475328	897	- && - && -
A4548	66.6573	97.992	123.912	24.2921	37.2228	57.4848	96.187	39.6666	1.27559	0.0149247	0.0473935	339	- && sp|Q5HFK1|GCH1L_STAAC GTP cyclohydrolase 1 type 2 homolog OS=Staphylococcus aureus (strain COL) OX=93062 GN=SACOL1616 PE=3 SV=1 && -
A8346	103.94	19.3405	60.1857	24.2921	14.2555	15.7493	61.1555	18.099	1.76075	0.0147767	0.0470541	705	- && - && -
A4703	88.1232	153.435	82.6078	119.725	296.198	274.037	108.055	229.987	-1.09199	0.0147647	0.0470302	630	- && - && PF12937:F-box-like
A7873	111.849	52.8641	55.4653	229.04	105.333	158.28	73.3927	164.218	-1.15913	0.0146514	0.0467352	870	- && - && -
novel.2917	0	0	4.72045	4.33788	29.3031	28.3487	1.57348	20.6632	-3.70786	0.0146421	0.0467186	1917	- && - && -
A5506	133.315	46.4173	102.67	40.7761	45.1425	23.6239	94.1339	36.5142	1.3686	0.0146379	0.0467183	852	- && - && PF08617:Kinase binding protein CGI-121
A1020	39.5425	25.7874	0	0	0.791975	3.14985	21.7766	1.31394	4.03801	0.0145512	0.0464923	699	- && - && -
A9372	58.7488	27.0767	61.3658	1.73515	14.2555	18.8991	49.0638	11.6299	2.07288	0.0144153	0.0461379	1092	- && sp|M3A333|PK81D_PSEFD Cytochrome P450 monooxygenase MYCFIDRAFT_204672 OS=Pseudocercospora fijiensis (strain CIRAD86) OX=383855 GN=MYCFIDRAFT_204672 PE=2 SV=1 && PF00067:Cytochrome P450
novel.3134	4.51914	11.6043	8.26078	7.80818	46.7265	64.572	8.12808	39.7022	-2.29545	0.0144058	0.0461205	673	- && - && -
A9811	46.3212	43.8385	77.8874	16.4839	11.8796	28.3487	56.0157	18.9041	1.56659	0.0143899	0.0460826	1350	- && - && -
novel.3642	62.1382	42.5492	116.831	97.1685	189.282	233.877	73.8395	173.442	-1.23122	0.0143407	0.0459511	3896	- && - && PF00172:Fungal Zn(2)-Cys(6) binuclear cluster domain
A9645	0	0	0	8.67576	6.3358	10.237	0	8.41619	-5.25525	0.0141264	0.0453287	852	- && - && PF12937:F-box-like
novel.87	162.689	64.4684	76.7073	354.839	144.931	192.141	101.288	230.637	-1.1847	0.0141092	0.0452862	1681	- && - && -
novel.1192	125.406	117.333	51.9249	13.0136	55.4382	33.0735	98.2212	33.8418	1.53482	0.0140981	0.0452632	4780	- && - && -
A8395	28.2446	43.8385	21.242	4.33788	12.6716	2.36239	31.1084	6.45729	2.2645	0.0140883	0.0452447	1416	- && sp|P0DPA6|PSID_PSICU L-tryptophan decarboxylase OS=Psilocybe cubensis OX=181762 GN=psiD PE=1 SV=1 && PF02666:Phosphatidylserine decarboxylase|PF12588:Phophatidylserine decarboxylase
A2596	0	0	21.242	92.8306	34.0549	39.3732	7.08067	55.4196	-2.96452	0.0140409	0.0451054	462	- && - && -
novel.3290	31.634	39.9704	35.4034	6.94061	15.8395	3.14985	35.6693	8.64332	2.04322	0.0139403	0.0448202	326	- && - && -
A2879	51.9701	39.9704	93.2289	9.54334	19.7994	29.9236	61.7231	19.7554	1.6413	0.0138965	0.0446922	1647	- && - && -
A1645	66.6573	96.7026	49.5647	25.1597	24.5512	34.6484	70.9749	28.1198	1.33362	0.0138826	0.0446601	606	- && - && -
novel.3190	10.1681	27.0767	8.26078	80.6846	30.887	48.8227	15.1685	53.4648	-1.82415	0.0137109	0.044183	4413	- && - && -
A9443	71.1764	112.175	80.2476	51.187	25.3432	33.8609	87.8664	36.797	1.25657	0.0135266	0.0436551	1071	- && - && -
A6393	7.90849	27.0767	2.36022	50.3194	60.982	43.3105	12.4485	51.5373	-2.06019	0.0133663	0.0432077	1227	- && - && -
A7025	50.8403	68.3365	56.6454	142.282	88.7011	132.294	58.6074	121.092	-1.04803	0.0133214	0.0430872	417	- && - && -
A0550	100.551	113.464	56.6454	27.7624	49.1024	34.6484	90.2202	37.1711	1.2774	0.0132325	0.042837	1905	- && sp|Q03897|WDR59_YEAST Maintenance of telomere capping protein 5 OS=Saccharomyces cerevisiae (strain ATCC 204508 / S288c) OX=559292 GN=MTC5 PE=1 SV=1 && -
A5354	59.8786	24.498	34.2233	15.6164	4.75185	10.237	39.5333	10.2017	1.96014	0.0132071	0.0427908	567	- && - && -
A0542	37.2829	47.7066	46.0244	81.5521	133.844	78.7463	43.6713	98.0474	-1.16831	0.0131819	0.0427215	1989	- && - && -
A5533	176.246	190.827	219.501	163.972	733.368	397.669	195.525	431.67	-1.14296	0.0131707	0.0426975	1326	- && - && PF02353:Mycolic acid cyclopropane synthetase
A1664	98.2913	145.699	94.409	46.8491	63.358	51.1851	112.8	53.7974	1.06628	0.0131268	0.0425793	804	- && - && -
A5194	133.315	156.014	70.8067	167.442	234.424	339.397	120.045	247.088	-1.04269	0.0131258	0.0425793	2004	- && sp|A0R665|ETHA_MYCS2 FAD-containing monooxygenase EthA OS=Mycolicibacterium smegmatis (strain ATCC 700084 / mc(2)155) OX=246196 GN=ethA PE=3 SV=1 && PF00743:Flavin-binding monooxygenase-like
A2124	16.9468	16.7618	76.7073	3.4703	3.1679	13.3869	36.8053	6.67503	2.45982	0.0130705	0.0424454	411	- && - && -
A6928	98.2913	43.8385	53.105	243.789	108.501	113.395	65.0783	155.228	-1.25098	0.0130579	0.0424166	714	- && sp|F1SY62|CY058_POSPM Cytochrome P450 monooxygenase 58 OS=Postia placenta (strain ATCC 44394 / Madison 698-R) OX=561896 GN=CYP058 PE=1 SV=1 && PF00067:Cytochrome P450
A8355	150.261	105.728	56.6454	164.839	249.472	237.026	104.212	217.113	-1.05854	0.0129222	0.0420603	1221	- && sp|Q5ZK17|SETD6_CHICK N-lysine methyltransferase SETD6 OS=Gallus gallus OX=9031 GN=SETD6 PE=2 SV=2 && PF00856:SET domain|PF09273:Rubisco LSMT substrate-binding
A4828	23.7255	24.498	0	63.333	98.9968	57.4848	16.0745	73.2716	-2.19025	0.0128616	0.0418752	801	- && sp|Q9KQ26|PRMC_VIBCH Release factor glutamine methyltransferase OS=Vibrio cholerae serotype O1 (strain ATCC 39315 / El Tor Inaba N16961) OX=243277 GN=prmC PE=3 SV=1 && -
A5072	168.338	76.0727	102.67	169.177	281.151	248.838	115.693	233.056	-1.00869	0.0128504	0.0418506	984	- && - && PF09130:Domain of unknown function (DUF1932)
A8953	80.2147	50.2854	86.1482	203.88	139.388	111.82	72.2161	151.696	-1.06826	0.0127914	0.0416705	495	- && - && -
A9412	28.2446	30.9448	17.7017	112.785	56.2302	47.2478	25.6304	72.0876	-1.49184	0.0127194	0.0414478	1878	- && sp|Q92338|ABCI_SCHPO Protein ABC1 homolog, mitochondrial OS=Schizosaccharomyces pombe (strain 972 / ATCC 24843) OX=284812 GN=abc1 PE=2 SV=1 && PF03109:ABC1 family
A0436	170.597	92.8345	161.675	76.3467	10.2957	56.6974	141.702	47.7799	1.5705	0.012696	0.0413954	2208	- && sp|Q0CEF3|BGLL_ASPTN Probable beta-glucosidase L OS=Aspergillus terreus (strain NIH 2624 / FGSC A1156) OX=341663 GN=bglL PE=3 SV=1 && PF01915:Glycosyl hydrolase family 3 C-terminal domain|PF14310:Fibronectin type III-like domain|PF00933:Glycosyl hydrolase family 3 N terminal domain
novel.2211	14.6872	27.0767	8.26078	37.3058	80.7814	48.0353	16.6749	55.3741	-1.73781	0.012667	0.0413127	2721	- && - && -
A0118	2.25957	0	0	6.94061	18.2154	18.1117	0.75319	14.4226	-4.21439	0.0125821	0.0410596	1356	- && sp|Q2UEL1|ASTJ_ASPOR Cytochrome P450 monooxygenase astJ OS=Aspergillus oryzae (strain ATCC 42149 / RIB 40) OX=510516 GN=astJ PE=2 SV=1 && PF00067:Cytochrome P450
A5383	32.7638	103.149	4.72045	200.41	173.442	122.844	46.8779	165.566	-1.82409	0.0125719	0.041038	1032	- && sp|O74189|PMT1_CANAL Dolichyl-phosphate-mannose--protein mannosyltransferase 1 OS=Candida albicans (strain SC5314 / ATCC MYA-2876) OX=237561 GN=PMT1 PE=2 SV=1 && PF02815:MIR domain
A3134	77.9551	36.1023	38.9437	13.8812	10.2957	22.8364	51.0004	15.6711	1.70318	0.0125631	0.0410212	600	- && - && -
A6929	101.681	41.2598	59.0056	121.461	158.395	160.642	67.3153	146.833	-1.1223	0.0125295	0.040924	852	- && sp|Q4P1Q7|DXO_USTMA Decapping nuclease RAI1 OS=Ustilago maydis (strain 521 / FGSC 9021) OX=237631 GN=RAI1 PE=3 SV=4 && PF08652:RAI1 like PD-(D/E)XK nuclease
A7104	9.03828	0	11.8011	17.3515	41.1827	62.2096	6.94647	40.2479	-2.52499	0.0125297	0.040924	2304	- && sp|O54923|EXOC6_RAT Exocyst complex component 6 OS=Rattus norvegicus OX=10116 GN=Exoc6 PE=1 SV=2 && PF04091:Exocyst complex subunit Sec15-like
A6956	108.459	79.9408	38.9437	26.0273	29.3031	29.9236	75.7813	28.418	1.41502	0.0125078	0.040876	1317	- && - && PF00328:Histidine phosphatase superfamily (branch 2)
A2356	71.1764	56.7322	100.31	194.337	128.3	140.956	76.0727	154.531	-1.02069	0.0124767	0.0407978	603	- && - && PF07947:YhhN family
A9712	57.619	100.571	56.6454	12.1461	26.1352	36.2233	71.6117	24.8348	1.5236	0.0124718	0.0407936	765	- && - && -
A8573	10.1681	15.4724	43.6641	157.899	43.5586	49.6102	23.1015	83.6892	-1.85563	0.0124369	0.0406911	750	- && - && -
novel.1143	55.3594	1.28937	1.18011	1.73515	0.791975	0.787463	19.2763	1.10486	4.13621	0.0123961	0.0405773	3111	- && - && -
novel.1620	85.8636	48.996	68.4465	30.3652	26.9271	23.6239	67.7687	26.9721	1.33156	0.0123837	0.0405521	752	- && - && -
A0398	75.6956	38.681	74.3471	126.666	137.804	130.719	62.9079	131.73	-1.06345	0.0123726	0.0405392	3126	- && - && -
A7556	46.3212	29.6555	75.5272	140.547	106.917	103.158	50.5013	116.874	-1.20797	0.0123428	0.0404649	591	- && - && -
A0538	55.3594	97.992	86.1482	34.703	38.0148	26.7737	79.8332	33.1639	1.26636	0.0123043	0.0403505	720	- && sp|O74755|PST3_SCHPO Paired amphipathic helix protein pst3 OS=Schizosaccharomyces pombe (strain 972 / ATCC 24843) OX=284812 GN=pst3 PE=3 SV=1 && PF02671:Paired amphipathic helix repeat
novel.1882	89.253	14.1831	136.893	273.286	163.939	249.626	80.1097	228.95	-1.51274	0.0121817	0.0399947	3540	- && - && -
A4639	166.078	305.58	184.097	66.8034	144.931	103.158	218.585	104.964	1.05637	0.012158	0.0399494	789	- && - && -
novel.2196	159.3	47.7066	179.377	252.465	308.078	291.361	128.794	283.968	-1.13878	0.0121643	0.0399494	1133	- && O43029.1 RecName: Full=L-pipecolate oxidase; AltName: Full=L-pipecolic acid oxidase; Flags: Precursor && PF01266:FAD dependent oxidoreductase
A4199	4.51914	20.6299	0	83.2873	22.1753	47.2478	8.38301	50.9035	-2.61403	0.0121631	0.0399494	1236	- && sp|Q4LAL9|CATD_CANLF Cathepsin D OS=Canis lupus familiaris OX=9615 GN=CTSD PE=2 SV=1 && PF00026:Eukaryotic aspartyl protease
A8200	89.253	38.681	49.5647	186.529	95.8289	130.719	59.1662	137.692	-1.2151	0.0121154	0.0398348	2511	- && sp|Q9Y7R3|CND2_SCHPO Condensin complex subunit 2 OS=Schizosaccharomyces pombe (strain 972 / ATCC 24843) OX=284812 GN=cnd2 PE=1 SV=1 && PF05786:Condensin complex subunit 2
novel.2355	3.38935	29.6555	0	0	0	0	11.0149	0	6.19663	0.0120948	0.0397901	939	- && - && -
novel.3530	98.2913	132.805	106.21	40.7761	53.8543	65.3594	112.435	53.3299	1.07396	0.0120669	0.0397214	1391	- && - && PF06221:Putative zinc finger motif, C2HC5-type
A2265	184.155	154.724	80.2476	704.472	181.362	183.479	139.709	356.438	-1.35066	0.0120411	0.0396598	240	- && sp|Q7SZU9|SC61G_GADMO Protein transport protein Sec61 subunit gamma OS=Gadus morhua OX=8049 GN=sec61g PE=3 SV=1 && -
A4171	0	0	0	10.4109	8.71172	7.08717	0	8.7366	-5.30882	0.011992	0.0395209	978	- && - && -
A6893	13.5574	11.6043	0	26.8949	57.0222	49.6102	8.38724	44.5091	-2.40916	0.0119667	0.0394489	420	- && sp|O74238|SNP1_PHANO Protein SnodProt1 OS=Phaeosphaeria nodorum (strain SN15 / ATCC MYA-4574 / FGSC 10173) OX=321614 GN=SNOG_13722 PE=2 SV=1 && PF07249:Cerato-platanin
A1516	173.987	159.882	96.7692	40.7761	83.9493	70.8717	143.546	65.199	1.13714	0.0119535	0.039417	1920	- && sp|P0DO29|ERIK_HERER Dehydrogenase eriK OS=Hericium erinaceus OX=91752 GN=eriK PE=3 SV=1 && PF05199:GMC oxidoreductase|PF00732:GMC oxidoreductase
A7352	38.4127	83.8089	49.5647	110.182	151.267	117.332	57.2621	126.26	-1.1446	0.0119454	0.0394018	921	- && - && PF13622:Thioesterase-like superfamily
novel.790	61.0084	28.3661	109.75	251.597	129.884	125.994	66.375	169.158	-1.34715	0.011884	0.0392448	6142	- && - && PF12937:F-box-like
novel.3438	65.5275	67.0472	55.4653	26.8949	18.2154	28.3487	62.68	24.4863	1.35643	0.0118683	0.0392161	1983	- && - && PF01040:UbiA prenyltransferase family
novel.138	57.619	21.9193	51.9249	367.852	34.0549	79.5338	43.8211	160.48	-1.87004	0.0118521	0.0391809	2325	- && - && -
A9192	55.3594	42.5492	29.5028	98.9037	87.1172	101.583	42.4705	95.8679	-1.17348	0.0118177	0.0390887	1440	- && - && -
A1589	0	0	0	2.60273	11.8796	13.3869	0	9.28974	-5.39899	0.0118194	0.0390887	1263	- && - && PF13640:2OG-Fe(II) oxygenase superfamily
novel.3077	201.102	54.1535	297.388	349.633	444.298	500.039	184.214	431.323	-1.22626	0.0118021	0.0390543	5676	- && Q6P886.1 RecName: Full=Lariat debranching enzyme && -
novel.129	403.333	171.486	192.358	793.832	371.436	420.505	255.726	528.591	-1.04629	0.011704	0.0387749	779	- && O13830.1 RecName: Full=Probable peptidyl-tRNA hydrolase 2; Short=PTH 2 && PF01981:Peptidyl-tRNA hydrolase PTH2
A9678	27.1148	61.8897	37.7636	12.1461	14.2555	11.0245	42.256	12.4754	1.75756	0.0116279	0.0385905	1572	- && sp|A0A0U3C228|ARMH5_ARMME Flavin-dependent halogenase armH5 OS=Armillaria mellea OX=47429 GN=armH5 PE=1 SV=1 && PF01494:FAD binding domain
A8128	0	0	0	28.63	2.37592	1.57493	0	10.8603	-5.62094	0.0116236	0.0385905	4374	- && sp|P10978|POLX_TOBAC Retrovirus-related Pol polyprotein from transposon TNT 1-94 OS=Nicotiana tabacum OX=4097 PE=2 SV=1 && PF00665:Integrase core domain|PF13976:GAG-pre-integrase domain|PF07727:Reverse transcriptase (RNA-dependent DNA polymerase)|PF14223:gag-polypeptide of LTR copia-type
novel.1055	22.5957	18.0512	21.242	5.20546	0	0	20.6296	1.73515	3.59816	0.0115829	0.0384861	942	- && - && PF12937:F-box-like
A7669	205.621	171.486	109.75	82.4197	63.358	93.7081	162.286	79.8286	1.02383	0.0115136	0.0382895	1347	- && sp|Q2UAZ8|PPSD_ASPOR Cytochrome P450 monooxygenase ppsD OS=Aspergillus oryzae (strain ATCC 42149 / RIB 40) OX=510516 GN=ppsD PE=3 SV=1 && PF00067:Cytochrome P450
A8498	109.589	127.647	60.1857	127.534	312.83	214.19	99.1408	218.185	-1.13932	0.0114463	0.0380883	504	- && - && -
A3455	138.964	76.0727	73.167	47.7167	42.7666	18.1117	96.0677	36.1983	1.41069	0.0112912	0.0376165	2295	- && - && PF00855:PWWP domain
A0824	13.5574	1.28937	63.7261	228.172	72.0697	72.4466	26.1909	124.23	-2.24293	0.0112829	0.0375997	1521	- && - && -
A5186	68.9169	29.6555	36.5835	155.296	83.9493	96.0705	45.0519	111.772	-1.30681	0.0112652	0.0375559	1104	- && - && PF01764:Lipase (class 3)
A6084	255.331	42.5492	201.799	504.062	327.877	392.944	166.56	408.294	-1.29181	0.0112444	0.0375156	2079	- && - && PF17681:Gamma tubulin complex component N-terminal
novel.2368	0	1.28937	0	19.0867	11.0876	4.72478	0.429789	11.633	-4.75915	0.0112349	0.037495	436	- && - && -
A3848	96.0317	41.2598	77.8874	158.766	144.139	151.98	71.7263	151.629	-1.07676	0.0112184	0.037473	1173	- && sp|O26314|UREND_METTH DNA uridine endonuclease OS=Methanothermobacter thermautotrophicus (strain ATCC 29096 / DSM 1053 / JCM 10044 / NBRC 100330 / Delta H) OX=187420 GN=MTH_212 PE=1 SV=1 && PF03372:Endonuclease/Exonuclease/phosphatase family
novel.2946	84.7339	67.0472	145.154	143.15	264.519	219.702	98.9783	209.124	-1.07861	0.0111795	0.0373871	1196	- && - && -
A0428	98.2913	216.614	171.116	38.1733	105.333	58.2723	162.007	67.2594	1.26604	0.0110886	0.0371601	1791	- && sp|Q5K8R6|CXT1_CRYNJ Beta-1,2-xylosyltransferase 1 OS=Cryptococcus neoformans var. neoformans serotype D (strain JEC21 / ATCC MYA-565) OX=214684 GN=CXT1 PE=1 SV=1 && PF05686:Glycosyl transferase family 90
A9736	5.64892	12.8937	14.1613	36.4382	36.4308	45.6729	10.9013	39.514	-1.86264	0.0110627	0.0370951	1062	- && sp|Q0QLE4|DML_EUBBA 2,3-dimethylmalate lyase OS=Eubacterium barkeri OX=1528 GN=Dml PE=1 SV=1 && PF13714:Phosphoenolpyruvate phosphomutase
A1139	22.5957	0	54.2852	328.811	266.103	305.536	25.627	300.15	-3.54858	0.0109477	0.036753	966	- && - && -
A8574	85.8636	30.9448	184.097	29.4976	31.679	36.2233	100.302	32.4666	1.62809	0.0109409	0.0367411	1773	- && - && -
novel.4277	44.0616	59.3109	88.5084	171.78	118.004	124.419	63.9603	138.068	-1.11004	0.0109352	0.0367328	1457	- && P78741.2 RecName: Full=Pheromone B beta 1 receptor [Schizophyllum commune] && PF02076:Pheromone A receptor
novel.788	293.744	108.307	94.409	619.449	287.487	270.1	165.487	392.345	-1.2438	0.0108341	0.0364364	426	- && - && -
novel.4326	1.12978	0	0	8.67576	9.50369	15.7493	0.376595	11.3096	-4.72035	0.0107881	0.0363249	3729	- && - && PF12937:F-box-like
novel.1479	53.0999	78.6515	76.7073	179.588	153.643	102.37	69.4862	145.201	-1.0641	0.0107408	0.0361764	4589	- && P28584.1 RecName: Full=Low-affinity potassium transport protein && PF02386:Cation transport protein
A5339	68.9169	72.2046	53.105	26.0273	10.2957	29.9236	64.7422	22.0822	1.55249	0.0107077	0.0361076	903	- && - && -
A5463	0	0	0	17.3515	1.58395	11.0245	0	9.98665	-5.501	0.0106903	0.0360598	2130	- && - && PF17667:Fungal protein kinase
A8648	32.7638	69.6259	33.0431	111.05	98.9968	107.882	45.1443	105.976	-1.23539	0.0106835	0.0360478	1203	- && - && -
A6255	53.0999	48.996	40.1238	78.0818	113.252	121.269	47.4066	104.201	-1.13672	0.0106613	0.0360155	1023	- && - && -
A1033	40.6722	42.5492	42.484	13.0136	16.6315	4.72478	41.9018	11.4566	1.87206	0.0106433	0.0359655	975	- && - && PF00651:BTB/POZ domain
novel.1530	96.0317	92.8345	86.1482	580.408	113.252	100.795	91.6715	264.819	-1.52977	0.0106224	0.0359057	1502	- && - && -
A7821	30.5042	41.2598	21.242	9.54334	7.91975	3.93732	31.002	7.13347	2.12191	0.0105254	0.035599	1323	- && - && -
novel.4144	0	0	0	10.4109	7.91975	8.6621	0	8.99758	-5.35136	0.0104863	0.0354977	1300	- && - && -
A0525	16.9468	7.73621	0	84.1549	31.679	29.9236	8.22766	48.5858	-2.55662	0.0104599	0.0354304	645	- && - && -
A2740	4.51914	9.02558	2.36022	20.8218	19.7994	45.6729	5.30165	28.7647	-2.45052	0.0103641	0.0351375	1557	- && - && PF12937:F-box-like
A1045	117.498	87.677	133.353	17.3515	68.9018	39.3732	112.842	41.8755	1.42844	0.0102924	0.0349571	2727	- && - && -
A0521	47.451	108.307	90.8686	32.9679	36.4308	25.9863	82.2088	31.795	1.36911	0.0102544	0.0348491	573	- && - && PF18885:Repeat of unknown function (DUF5648)
novel.108	53.0999	109.596	83.788	168.31	157.603	172.454	82.1614	166.122	-1.01838	0.0102041	0.0346945	1270	- && - && -
A1747	88.1232	82.5196	62.5459	33.8355	37.2228	25.9863	77.7296	32.3482	1.26514	0.0101192	0.0344308	591	- && - && -
novel.1865	13.5574	42.5492	9.4409	1.73515	2.37592	4.72478	21.8492	2.94528	2.88233	0.010103	0.0343862	5549	- && Q6CQE5.2 RecName: Full=Protein TAR1 && -
A7831	15.817	6.44684	20.0619	56.3924	42.7666	45.6729	14.1086	48.2773	-1.76849	0.0100661	0.0342913	1401	- && - && -
A4837	66.6573	109.596	142.794	139.68	255.016	288.999	106.349	227.898	-1.10083	0.0100609	0.0342839	846	- && - && -
A9318	501.624	327.5	199.439	85.0224	189.282	196.866	342.854	157.057	1.12581	0.0100208	0.0341575	1551	- && sp|A1D2R3|QUTD_NEOFI Probable quinate permease OS=Neosartorya fischeri (strain ATCC 1020 / DSM 3700 / CBS 544.65 / FGSC A1164 / JCM 1740 / NRRL 181 / WB 181) OX=331117 GN=qutD PE=3 SV=1 && PF00083:Sugar (and other) transporter
A3460	453.044	350.708	384.717	1697.85	527.455	432.317	396.156	885.873	-1.1606	0.00999044	0.0340746	1065	- && - && -
A1824	3.38935	0	0	34.703	9.50369	11.0245	1.12978	18.4104	-3.98619	0.00998572	0.0340746	2247	- && - && PF17667:Fungal protein kinase
A8488	141.223	148.277	181.737	111.917	34.8469	48.0353	157.079	64.9331	1.27679	0.00996774	0.0340279	957	- && - && -
novel.1240	13.5574	63.179	83.788	145.753	166.315	135.444	53.5081	149.17	-1.48125	0.00994909	0.0339847	1854	- && - && PF12937:F-box-like
novel.4135	80.2147	114.754	64.9062	13.0136	31.679	45.6729	86.6249	30.1218	1.52028	0.00986981	0.0337762	1846	- && - && -
novel.2258	114.108	181.801	256.084	647.212	283.527	268.525	183.998	399.755	-1.11933	0.00987119	0.0337762	5505	- && - && -
A6455	98.2913	73.494	168.756	77.2143	746.832	229.152	113.514	351.066	-1.62869	0.00981939	0.0336228	528	- && sp|B0DN41|CYNS_LACBS Cyanate hydratase OS=Laccaria bicolor (strain S238N-H82 / ATCC MYA-4686) OX=486041 GN=CYN1 PE=3 SV=1 && PF02560:Cyanate lyase C-terminal domain
novel.3348	114.108	220.482	219.501	92.8306	102.165	76.3839	184.697	90.4598	1.029	0.00980851	0.0335957	1364	- && - && -
novel.2761	36.1531	58.0216	24.7824	13.0136	11.0876	7.87463	39.6523	10.6586	1.89551	0.00976036	0.033451	510	- && - && -
A1668	88.1232	6.44684	77.8874	6.94061	14.2555	14.1743	57.4858	11.7902	2.28532	0.00975526	0.0334437	1317	- && - && PF00069:Protein kinase domain
A0578	3004.1	1333.21	1052.66	1367.3	576.557	496.889	1796.65	813.582	1.14329	0.00971678	0.0333319	255	- && sp|Q9USR7|RL38A_SCHPO 60S ribosomal protein L38-1 OS=Schizosaccharomyces pombe (strain 972 / ATCC 24843) OX=284812 GN=rpl3801 PE=3 SV=1 && -
A8332	99.4211	47.7066	71.9868	198.675	148.099	125.994	73.0382	157.589	-1.10628	0.00968384	0.033239	573	- && - && -
A8424	233.865	270.767	122.732	144.885	38.8068	59.8472	209.121	81.1797	1.36661	0.00957586	0.0329383	297	- && - && -
novel.1863	1.12978	28.3661	1.18011	0	0	0	10.2253	0	6.0884	0.00952819	0.0328142	1033	- && Q3E811.1 RecName: Full=Regulator of rDNA transcription protein 15 && -
novel.2184	23.7255	76.0727	36.5835	98.9037	116.42	132.294	45.4606	115.873	-1.35512	0.00950139	0.0327651	673	- && - && -
A0968	1496.96	1221.03	1465.7	1224.15	369.06	389.007	1394.57	660.739	1.0781	0.00946536	0.0326673	669	- && sp|O94561|PRX_SCHPO Peroxiredoxin bcp1 OS=Schizosaccharomyces pombe (strain 972 / ATCC 24843) OX=284812 GN=bcp1 PE=1 SV=1 && PF00578:AhpC/TSA family
A7064	108.459	81.2302	162.855	464.153	121.964	264.588	117.515	283.568	-1.26967	0.00943423	0.0326096	2349	- && - && -
novel.342	61.0084	34.8129	77.8874	195.205	97.4129	121.269	57.9029	137.962	-1.24968	0.00942494	0.0325874	1215	- && Q9SK66.2 RecName: Full=NADH dehydrogenase [ubiquinone] 1 alpha subcomplex subunit 9, mitochondrial; Flags: Precursor && -
A4204	76.8254	235.954	63.7261	567.395	250.264	188.991	125.502	335.55	-1.42047	0.00941146	0.0325507	918	- && - && PF06912:Protein of unknown function (DUF1275)
A5467	155.91	194.695	119.191	467.623	228.881	244.901	156.599	313.802	-1.00297	0.00933013	0.0323137	1530	- && - && -
A9796	98.2913	91.5452	60.1857	121.461	169.483	238.601	83.3407	176.515	-1.08334	0.00930215	0.0322317	1620	- && - && PF07690:Major Facilitator Superfamily
novel.2167	119.757	188.248	76.7073	25.1597	60.982	61.4221	128.237	49.188	1.37961	0.00923018	0.0320313	1056	- && - && -
A0835	15.817	15.4724	0	48.5843	65.7339	45.6729	10.4298	53.3303	-2.35622	0.00918311	0.0318778	1515	- && - && -
A9829	135.574	113.464	146.334	70.2737	50.6864	73.2341	131.791	64.7314	1.02665	0.00911125	0.0316574	1668	- && sp|Q6BRD5|ACOX_DEBHA Acyl-coenzyme A oxidase OS=Debaryomyces hansenii (strain ATCC 36239 / CBS 767 / BCRC 21394 / JCM 1990 / NBRC 0083 / IGC 2968) OX=284592 GN=POX1 PE=3 SV=2 && -
A8913	692.558	410.019	747.011	2469.99	729.409	849.673	616.529	1349.69	-1.12997	0.00910075	0.0316306	1581	- && sp|F1SY68|CY067_POSPM Cytochrome P450 monooxygenase 67 OS=Postia placenta (strain ATCC 44394 / Madison 698-R) OX=561896 GN=CYP067 PE=2 SV=1 && PF00067:Cytochrome P450
A4547	141.223	81.2302	61.3658	164.839	200.37	234.664	94.6064	199.958	-1.07836	0.0090873	0.0316033	1068	- && sp|A0A2H3CZZ2|ARMD2_ARMGA Short-chain dehydrogenase/reductase ARMGADRAFT_1169971 OS=Armillaria gallica OX=47427 GN=ARMGADRAFT_1169971 PE=1 SV=1 && PF00106:short chain dehydrogenase
novel.3173	32.7638	34.8129	92.0487	4.33788	23.7592	7.87463	53.2085	11.9906	2.14647	0.00907769	0.0315892	3671	- && - && -
A1845	70.0466	16.7618	30.6829	9.54334	11.0876	5.51224	39.1638	8.71441	2.17163	0.00907209	0.0315794	2085	- && - && PF17667:Fungal protein kinase
novel.332	128.795	465.462	201.799	513.605	589.229	597.685	265.352	566.84	-1.09661	0.00905863	0.0315423	1743	- && - && -
A1934	4.51914	5.15747	0	66.8034	14.2555	8.6621	3.22554	29.907	-3.21635	0.00904585	0.0315075	849	- && - && PF14223:gag-polypeptide of LTR copia-type
novel.2788	25.985	0	36.5835	0	1.58395	1.57493	20.8562	1.05296	4.29466	0.00903504	0.0314795	916	- && D4B1N9.1 RecName: Full=Probable secreted lipase ARB_02369; Flags: Precursor && -
novel.3698	0	0	0	6.07303	11.8796	10.237	0	9.39656	-5.4149	0.00902744	0.0314627	1580	- && - && -
A7337	181.895	143.12	136.893	21.6894	83.9493	74.809	153.969	60.1492	1.35429	0.00893847	0.0312006	1548	- && sp|P17576|CARP_IRPLA Polyporopepsin OS=Irpex lacteus OX=5319 PE=1 SV=1 && PF00026:Eukaryotic aspartyl protease
A1088	29.3744	45.1279	42.484	15.6164	0.791975	3.93732	38.9954	6.78189	2.53288	0.00889463	0.0310668	1194	- && sp|D4D8U6|CTSD_TRIVH Probable aspartic-type endopeptidase CTSD OS=Trichophyton verrucosum (strain HKI 0517) OX=663202 GN=CTSD PE=3 SV=1 && PF00026:Eukaryotic aspartyl protease
A9522	263.24	135.384	149.874	57.26	92.661	102.37	182.833	84.0971	1.12034	0.00882631	0.0308613	3561	- && sp|F1SY74|CY075_POSPM Cytochrome P450 monooxygenase 75 OS=Postia placenta (strain ATCC 44394 / Madison 698-R) OX=561896 GN=CYP075 PE=1 SV=1 && PF00067:Cytochrome P450
A9849	114.108	94.1239	181.737	366.985	232.841	199.228	129.99	266.351	-1.03368	0.00882763	0.0308613	1086	- && sp|B2ZXD5|GPHR_CRIGR Golgi pH regulator OS=Cricetulus griseus OX=10029 GN=GPR89 PE=2 SV=1 && PF12537:The Golgi pH Regulator (GPHR) Family N-terminal|PF12430:Abscisic acid G-protein coupled receptor
A5220	180.766	56.7322	115.651	229.04	228.881	323.647	117.716	260.523	-1.14382	0.0088122	0.0308264	2697	- && sp|Q13472|TOP3A_HUMAN DNA topoisomerase 3-alpha OS=Homo sapiens OX=9606 GN=TOP3A PE=1 SV=1 && PF01131:DNA topoisomerase|PF01751:Toprim domain|PF06839:GRF zinc finger
novel.4190	19.2063	21.9193	0	0	0.791975	0	13.7085	0.263992	5.55255	0.0087915	0.0307677	375	- && - && -
A4426	25.985	65.7578	33.0431	12.1461	7.91975	12.5994	41.5953	10.8884	1.93189	0.00877548	0.0307359	507	- && - && -
A0636	5.64892	12.8937	5.90056	0	0	0	8.14772	0	5.7626	0.00870427	0.0305242	627	- && - && PF13650:Aspartyl protease
novel.2500	56.4892	63.179	70.8067	30.3652	22.1753	9.44956	63.4917	20.6633	1.62243	0.0086973	0.0305171	584	- && - && -
A9022	88.1232	73.494	115.651	271.551	132.26	180.329	92.4227	194.713	-1.07357	0.00869615	0.0305171	1476	- && sp|D7UQ40|SOL5_ALTSO Bifunctional solanapyrone synthase OS=Alternaria solani OX=48100 GN=sol5 PE=1 SV=1 && PF01565:FAD binding domain
novel.2997	0	0	0	6.94061	11.0876	10.237	0	9.42176	-5.41861	0.00869956	0.0305171	347	- && - && -
novel.3327	21.4659	50.2854	9.4409	3.4703	3.1679	6.29971	27.0641	4.31264	2.64461	0.00867787	0.0304788	5344	- && - && -
A2876	29.3744	58.0216	9.4409	7.80818	0	3.93732	32.279	3.91517	3.05063	0.00866309	0.0304458	1242	- && - && PF00069:Protein kinase domain
A9272	55.3594	46.4173	43.6641	20.8218	7.91975	14.9618	48.4803	14.5678	1.73821	0.00865864	0.0304458	792	- && - && -
novel.334	0	0	0	16.4839	7.12777	5.51224	0	9.70799	-5.46004	0.00866214	0.0304458	225	- && - && -
A6176	107.33	91.5452	168.756	39.0409	57.8141	63.7845	122.544	53.5465	1.19374	0.00863613	0.0303793	981	- && - && PF00651:BTB/POZ domain
A5418	161.559	201.141	271.426	44.2464	118.004	116.545	211.375	92.9317	1.18404	0.0086163	0.030319	1149	- && sp|A0A024SH20|GUN2_HYPJR Endoglucanase EG-II OS=Hypocrea jecorina (strain ATCC 56765 / BCRC 32924 / NRRL 11460 / Rut C-30) OX=1344414 GN=egl2 PE=1 SV=1 && PF00734:Fungal cellulose binding domain|PF00150:Cellulase (glycosyl hydrolase family 5)
A8117	168.338	128.937	53.105	35.5706	60.1901	33.8609	116.793	43.2072	1.4342	0.00860568	0.0303004	2385	- && - && -
novel.4264	54.2297	107.018	126.272	145.753	231.257	247.263	95.8397	208.091	-1.12023	0.00860421	0.0303004	955	- && - && -
novel.1896	45.1914	59.3109	49.5647	9.54334	23.7592	14.1743	51.3557	15.8256	1.69467	0.00858394	0.0302427	979	- && - && -
novel.1922	105.07	19.3405	79.0675	1.73515	19.0074	20.474	67.826	13.7389	2.30084	0.00854054	0.0301085	618	- && - && -
A4835	93.7721	86.3877	83.788	352.236	120.38	145.681	87.9826	206.099	-1.22702	0.00848348	0.029926	834	- && sp|Q9H6P5|TASP1_HUMAN Threonine aspartase 1 OS=Homo sapiens OX=9606 GN=TASP1 PE=1 SV=1 && PF01112:Asparaginase
A1279	39.5425	9.02558	50.7448	56.3924	114.836	155.918	33.1043	109.049	-1.71646	0.00848202	0.029926	858	- && - && -
A4723	161.559	197.273	102.67	609.906	182.154	278.762	153.834	356.941	-1.21439	0.00844946	0.0298339	885	- && - && -
novel.2479	59.8786	78.6515	51.9249	6.94061	30.887	18.1117	63.485	18.6464	1.76319	0.00839964	0.0296672	1227	- && - && -
A6973	150.261	165.039	167.576	30.3652	74.4456	98.4329	160.959	67.7479	1.24643	0.00837773	0.0296315	483	- && - && -
novel.1856	21.4659	25.7874	3.54034	2.60273	0.791975	0	16.9312	1.13157	3.92525	0.00834797	0.02954	2272	- && - && -
A6358	308.431	332.657	192.358	143.15	25.3432	138.594	277.816	102.362	1.44093	0.0083147	0.0294775	774	- && sp|O02640|MDHM_CAEEL Probable malate dehydrogenase, mitochondrial OS=Caenorhabditis elegans OX=6239 GN=mdh-2 PE=3 SV=1 && PF00056:lactate/malate dehydrogenase, NAD binding domain|PF02866:lactate/malate dehydrogenase, alpha/beta C-terminal domain
A8855	151.391	70.9153	200.619	213.424	349.261	351.996	140.975	304.894	-1.11165	0.0083143	0.0294775	684	- && sp|Q09330|MLO3_SCHPO mRNA export protein mlo3 OS=Schizosaccharomyces pombe (strain 972 / ATCC 24843) OX=284812 GN=mlo3 PE=1 SV=1 && PF00076:RNA recognition motif. (a.k.a. RRM, RBD, or RNP domain)
A4437	79.0849	127.647	97.9493	270.684	150.475	196.078	101.561	205.746	-1.01964	0.00830748	0.0294713	1590	- && - && PF12937:F-box-like
novel.751	81.3445	46.4173	86.1482	134.474	136.22	186.629	71.3033	152.441	-1.09414	0.00830776	0.0294713	2815	- && - && -
novel.74	2.25957	0	0	1.73515	23.7592	30.7111	0.75319	18.7352	-4.59405	0.00826468	0.0293461	475	- && - && -
A7577	85.8636	219.193	114.471	313.195	247.888	305.536	139.842	288.873	-1.04895	0.00824191	0.0292836	2007	- && sp|Q09811|HUS2_SCHPO ATP-dependent DNA helicase hus2/rqh1 OS=Schizosaccharomyces pombe (strain 972 / ATCC 24843) OX=284812 GN=rqh1 PE=1 SV=1 && PF00271:Helicase conserved C-terminal domain|PF16124:RecQ zinc-binding
A2079	188.674	225.639	220.681	200.41	560.718	556.736	211.665	439.288	-1.05405	0.00818514	0.0291271	1656	- && - && PF14033:Protein of unknown function (DUF4246)
A4238	93.7721	105.728	47.2045	160.502	164.731	200.803	82.2349	175.345	-1.09363	0.00816446	0.0290631	1155	- && - && -
A4944	167.208	109.596	158.135	156.164	366.684	402.394	144.98	308.414	-1.08861	0.00814586	0.0290151	1236	- && sp|O59811|REI1_SCHPO Cytoplasmic 60S subunit biogenesis factor SPCC550.15c OS=Schizosaccharomyces pombe (strain 972 / ATCC 24843) OX=284812 GN=SPCC550.15c PE=1 SV=1 && PF12171:Zinc-finger double-stranded RNA-binding|PF12756:C2H2 type zinc-finger (2 copies)
A3178	136.704	216.614	110.931	65.0682	68.9018	83.4711	154.749	72.4804	1.09255	0.00813285	0.028987	3987	- && - && PF18721:CxC6 like cysteine cluster associated with KDZ transposases|PF18718:CxC5 like cysteine cluster associated with KDZ transposases
novel.616	23.7255	0	10.621	0	0	0	11.4488	0	6.25738	0.00809506	0.0288887	536	- && - && -
A8031	1134.3	996.682	1287.5	4712.67	1229.94	1517.44	1139.5	2486.68	-1.12568	0.00803164	0.028677	699	- && - && -
novel.2478	4.51914	0	0	37.3058	19.7994	8.6621	1.50638	21.9224	-3.82757	0.00803321	0.028677	4165	- && P40186.3 RecName: Full=PHO85 cyclin-7; AltName: Full=PHO85-associated protein 1 && PF08613:Cyclin
novel.310	9.03828	3.8681	28.3227	29.4976	72.8617	78.7463	13.743	60.3685	-2.13166	0.00802169	0.028663	2143	- && - && PF00621:RhoGEF domain
novel.913	10.1681	9.02558	40.1238	32.9679	113.252	88.9833	19.7725	78.4012	-1.98616	0.00794969	0.0284406	3119	- && Q63943.2 RecName: Full=Myocyte-specific enhancer factor 2D && PF00319:SRF-type transcription factor (DNA-binding and dimerisation domain)
novel.447	0	0	0	6.94061	5.54382	17.3242	0	9.93621	-5.49541	0.00795007	0.0284406	1251	- && - && -
A8266	290.355	156.014	269.066	189.999	1637.01	1748.96	238.478	1191.99	-2.32131	0.00792968	0.028388	852	- && sp|B8N0E7|ASAB_ASPFN Hydroxylase/desaturase asaB OS=Aspergillus flavus (strain ATCC 200026 / FGSC A1120 / NRRL 3357 / JCM 12722 / SRRC 167) OX=332952 GN=asaB PE=2 SV=1 && -
A7067	106.2	86.3877	83.788	21.6894	49.8944	37.7982	92.1251	36.4607	1.33552	0.00792619	0.0283844	3192	- && - && -
novel.76	0	0	0	6.07303	4.75185	19.6866	0	10.1705	-5.52919	0.00792491	0.0283844	1104	- && - && -
A0755	171.727	96.7026	86.1482	39.9085	64.1499	43.3105	118.193	49.123	1.26695	0.00789997	0.0283174	606	- && sp|Q969E8|TSR2_HUMAN Pre-rRNA-processing protein TSR2 homolog OS=Homo sapiens OX=9606 GN=TSR2 PE=1 SV=1 && PF10273:Pre-rRNA-processing protein TSR2
A7880	59.8786	27.0767	75.5272	0	16.6315	10.237	54.1608	8.95616	2.59146	0.00779035	0.0279953	432	- && - && -
A3433	16.9468	25.7874	0	0	0.791975	0	14.2447	0.263992	5.60741	0.0077714	0.0279361	717	- && - && PF00651:BTB/POZ domain
A6367	240.644	152.145	147.514	76.3467	110.084	77.1714	180.101	87.8675	1.03578	0.00775792	0.0279054	888	- && - && -
A7906	148.002	130.226	123.912	497.121	156.019	245.689	134.047	299.61	-1.15953	0.00775166	0.0278917	876	- && sp|O13780|YEO2_SCHPO Uncharacterized protein C17G6.02c OS=Schizosaccharomyces pombe (strain 972 / ATCC 24843) OX=284812 GN=SPAC17G6.02c PE=4 SV=1 && PF04479:RTA1 like protein
novel.2192	70.0466	48.996	37.7636	81.5521	163.939	130.719	52.2687	125.403	-1.26192	0.00774867	0.0278898	2739	- && - && -
novel.1761	167.208	144.409	108.57	50.3194	63.358	82.6836	140.063	65.4537	1.09661	0.00770947	0.0277752	1174	- && - && -
A7405	93.7721	159.882	101.49	299.314	240.76	174.029	118.381	238.034	-1.00917	0.00768174	0.0276841	1116	- && sp|Q4HVS2|GNT1_GIBZE Glucose N-acetyltransferase 1 OS=Gibberella zeae (strain ATCC MYA-4620 / CBS 123657 / FGSC 9075 / NRRL 31084 / PH-1) OX=229533 GN=GNT1 PE=3 SV=2 && -
A2934	131.055	100.571	80.2476	55.5249	34.8469	43.3105	103.958	44.5607	1.22397	0.00767055	0.0276613	1746	- && sp|O74238|SNP1_PHANO Protein SnodProt1 OS=Phaeosphaeria nodorum (strain SN15 / ATCC MYA-4574 / FGSC 10173) OX=321614 GN=SNOG_13722 PE=2 SV=1 && PF07249:Cerato-platanin
novel.1065	59.8786	11.6043	62.5459	53.7897	199.578	203.166	44.6763	152.178	-1.76548	0.0076064	0.0274913	3612	- && - && -
novel.250	16.9468	2.57874	7.08067	0	0	0	8.86873	0	5.88936	0.00751697	0.0272459	517	- && - && -
A1082	71.1764	119.911	51.9249	24.2921	38.8068	22.8364	81.0042	28.6451	1.49737	0.00751927	0.0272459	1182	- && - && -
A9162	37.2829	52.8641	17.7017	172.648	62.566	87.4084	35.9496	107.541	-1.58245	0.0074832	0.0271674	513	- && sp|Q96DP5|FMT_HUMAN Methionyl-tRNA formyltransferase, mitochondrial OS=Homo sapiens OX=9606 GN=MTFMT PE=2 SV=2 && PF00551:Formyl transferase
A4004	48.5807	10.3149	1.18011	0.867576	1.58395	1.57493	20.0253	1.34215	3.89618	0.00735762	0.0267479	1836	- && sp|Q9ZT94|POLR2_ARATH Retrovirus-related Pol polyprotein from transposon RE2 OS=Arabidopsis thaliana OX=3702 GN=RE2 PE=4 SV=1 && PF13976:GAG-pre-integrase domain|PF14223:gag-polypeptide of LTR copia-type
novel.4113	0	11.6043	0	42.5112	40.3907	27.5612	3.8681	36.821	-3.27848	0.0073546	0.0267479	694	- && - && PF12937:F-box-like
A6483	0	1.28937	23.6022	122.328	35.6389	37.7982	8.2972	65.2551	-2.97232	0.00734028	0.026717	1260	- && - && -
A4433	70.0466	101.86	185.278	288.035	258.184	218.915	119.061	255.045	-1.09904	0.00726271	0.0264517	2433	- && sp|F8P2C8|NPS9_SERL9 Adenylate-forming reductase Nps9 OS=Serpula lacrymans var. lacrymans (strain S7.9) OX=578457 GN=nps9 PE=2 SV=2 && PF07993:Male sterility protein
novel.4133	0	0	0	6.07303	14.2555	9.44956	0	9.92604	-5.49402	0.00724826	0.0264323	690	- && - && -
novel.4146	75.6956	107.018	129.812	49.4518	563.094	387.432	104.175	333.326	-1.67853	0.00719059	0.0262481	3719	- && - && -
A6825	72.3062	114.754	44.8443	140.547	174.234	211.04	77.3014	175.274	-1.18377	0.00717334	0.026201	1758	- && - && PF00271:Helicase conserved C-terminal domain|PF00270:DEAD/DEAH box helicase
novel.1792	0	0	5.90056	30.3652	28.5111	14.1743	1.96685	24.3502	-3.62119	0.00717539	0.026201	388	- && - && -
A8701	46.3212	9.02558	31.863	0	2.37592	7.08717	29.0699	3.15436	3.19517	0.00709168	0.0259372	783	- && sp|A0A2H3D8Y2|ARMD4_ARMGA Short-chain dehydrogenase/reductase ARMGADRAFT_1018421 OS=Armillaria gallica OX=47427 GN=ARMGADRAFT_1018421 PE=1 SV=1 && PF13561:Enoyl-(Acyl carrier protein) reductase
A0676	29.3744	20.6299	20.0619	114.52	38.8068	66.9344	23.3554	73.4204	-1.64948	0.00707025	0.0258671	1653	- && - && -
A4924	59.8786	119.911	63.7261	182.191	175.818	160.642	81.172	172.884	-1.09377	0.00705987	0.0258433	1077	- && sp|P38692|KIC1_YEAST Serine/threonine-protein kinase KIC1 OS=Saccharomyces cerevisiae (strain ATCC 204508 / S288c) OX=559292 GN=KIC1 PE=1 SV=1 && PF00069:Protein kinase domain
A9563	82.4743	19.3405	71.9868	6.94061	12.6716	22.049	57.9339	13.8871	2.05944	0.00704062	0.0257838	612	- && - && PF09729:Gti1/Pac2 family
A0852	47.451	101.86	69.6266	263.743	135.428	125.207	72.9792	174.792	-1.26182	0.00700789	0.0256722	753	- && - && -
novel.2552	23.7255	28.3661	31.863	9.54334	1.58395	2.36239	27.9849	4.49656	2.64971	0.00698225	0.0255948	1956	- && - && -
A0693	550.205	827.774	1176.57	2924.6	900.475	1622.17	851.517	1815.75	-1.09242	0.00697131	0.025563	585	- && sp|Q54WR8|GNA1_DICDI Glucosamine 6-phosphate N-acetyltransferase 1 OS=Dictyostelium discoideum OX=44689 GN=gna1 PE=3 SV=1 && PF00583:Acetyltransferase (GNAT) family
novel.1402	185.285	224.35	164.036	63.333	123.548	91.3457	191.223	92.7423	1.04234	0.00696164	0.0255358	2748	- && - && -
novel.2484	307.301	282.372	355.214	306.254	774.551	815.024	314.962	631.943	-1.00478	0.00688645	0.0252927	9497	- && Q08465.1 RecName: Full=Protein YNG1; AltName: Full=ING1 homolog 1 && -
A5692	38.4127	58.0216	38.9437	216.026	75.2376	83.4711	45.126	124.912	-1.46965	0.00687927	0.0252828	495	- && - && -
novel.2893	0	0	4.72045	21.6894	19.7994	22.049	1.57348	21.1792	-3.74108	0.00683574	0.0251309	2322	- && - && -
A5659	14.6872	28.3661	41.3039	3.4703	4.75185	7.08717	28.1191	5.10311	2.45759	0.00682239	0.0250981	618	- && - && -
A2602	114.108	273.346	162.855	279.359	424.498	418.143	183.437	374	-1.02979	0.00681217	0.0250769	885	- && sp|O74862|UTP23_SCHPO rRNA-processing protein utp23 OS=Schizosaccharomyces pombe (strain 972 / ATCC 24843) OX=284812 GN=utp23 PE=3 SV=1 && PF04900:Fcf1
A9694	31.634	51.5747	34.2233	1.73515	11.8796	10.237	39.144	7.9506	2.29199	0.00678611	0.0250053	3624	- && sp|Q2M3Z7|CRN16_PHYIN Crinkler effector protein 16 OS=Phytophthora infestans OX=4787 GN=CRN16 PE=2 SV=1 && -
A0648	4.51914	0	0	20.8218	19.7994	22.049	1.50638	20.8901	-3.75681	0.00674343	0.0248642	1695	- && sp|Q9HDY1|ASE1_SCHPO Anaphase spindle elongation protein 1 OS=Schizosaccharomyces pombe (strain 972 / ATCC 24843) OX=284812 GN=ase1 PE=1 SV=1 && PF03999:Microtubule associated protein (MAP65/ASE1 family)
A7512	177.376	140.541	233.662	55.5249	80.7814	115.757	183.86	84.0211	1.12906	0.00673102	0.0248265	1152	- && sp|F1SYE5|CY169_POSPM Cytochrome P450 monooxygenase 169 OS=Postia placenta (strain ATCC 44394 / Madison 698-R) OX=561896 GN=CYP169 PE=1 SV=1 && PF00067:Cytochrome P450
A5341	180.766	248.848	153.415	219.497	597.941	414.206	194.343	410.548	-1.08004	0.00671887	0.0247898	1260	- && - && -
A9061	101.681	104.439	31.863	13.8812	27.7191	29.9236	79.3275	23.8413	1.73176	0.00669905	0.0247408	1251	- && - && -
A0907	110.719	126.358	136.893	69.4061	49.1024	59.0597	124.657	59.1894	1.07522	0.00667028	0.0246507	1128	- && - && -
A6537	161.559	255.295	121.552	506.664	341.341	262.225	179.469	370.077	-1.04499	0.00661561	0.0244726	2256	- && sp|O14325|YB7A_SCHPO Uncharacterized AAA domain-containing protein C16E9.10c OS=Schizosaccharomyces pombe (strain 972 / ATCC 24843) OX=284812 GN=SPBC16E9.10c PE=1 SV=1 && PF00004:ATPase family associated with various cellular activities (AAA)|PF17862:AAA+ lid domain
A4211	79.0849	87.677	71.9868	7.80818	41.1827	22.049	79.5829	23.6799	1.74524	0.00654442	0.0242409	750	- && - && -
novel.3734	0	0	1.18011	0.867576	25.3432	21.2615	0.393371	15.8241	-5.20571	0.00652117	0.0241706	237	- && - && -
A4952	20.3361	56.7322	3.54034	115.388	74.4456	136.231	26.8696	108.688	-2.02186	0.00647656	0.0240288	1545	- && sp|O59836|HIM1_SCHPO Hsk1-interacting molecule 1 OS=Schizosaccharomyces pombe (strain 972 / ATCC 24843) OX=284812 GN=him1 PE=1 SV=1 && PF08630:Dfp1/Him1, central region
A0929	18.0766	34.8129	11.8011	0	3.95987	2.36239	21.5635	2.10742	3.33962	0.0064494	0.0239437	1197	- && - && -
A0700	38.4127	51.5747	16.5216	5.20546	7.91975	9.44956	35.503	7.52492	2.23385	0.00644755	0.0239437	411	- && - && -
A7320	42.9318	63.179	93.2289	4.33788	22.1753	24.4114	66.4466	16.9748	1.96434	0.00642123	0.0238783	861	- && - && PF01095:Pectinesterase
A8554	372.829	306.87	267.885	952.598	349.261	601.622	315.861	634.494	-1.00583	0.00641812	0.0238746	1794	- && sp|J9VDQ4|VCX1_CRYNH Vacuolar calcium ion transporter OS=Cryptococcus neoformans var. grubii serotype A (strain H99 / ATCC 208821 / CBS 10515 / FGSC 9487) OX=235443 GN=VCX1 PE=3 SV=2 && PF01699:Sodium/calcium exchanger protein
A4457	5.64892	15.4724	9.4409	41.6436	44.3506	36.2233	10.1874	40.7392	-2.00806	0.00641294	0.0238631	1575	- && - && PF12937:F-box-like
A9387	96.0317	108.307	64.9062	116.255	255.808	229.939	89.7483	200.667	-1.16221	0.00640805	0.0238606	1743	- && sp|O23024|YUC3_ARATH Probable indole-3-pyruvate monooxygenase YUCCA3 OS=Arabidopsis thaliana OX=3702 GN=YUC3 PE=2 SV=1 && PF13738:Pyridine nucleotide-disulphide oxidoreductase
A8896	225.957	225.639	214.78	160.502	80.7814	77.1714	222.126	106.151	1.06686	0.00638203	0.0237715	4368	- && - && -
novel.155	37.2829	29.6555	61.3658	65.0682	133.844	144.893	42.7681	114.602	-1.42133	0.00633648	0.0236096	1563	- && - && -
novel.3656	75.6956	68.3365	57.8255	175.25	143.347	110.245	67.2859	142.948	-1.08627	0.00629582	0.0234659	1981	- && - && -
novel.128	42.9318	5.15747	36.5835	77.2143	112.46	108.67	28.2243	99.4482	-1.81145	0.00627714	0.0234116	1891	- && - && PF08209:Sgf11 (transcriptional regulation protein)
A7355	65.5275	64.4684	155.775	11.2785	45.1425	28.3487	95.2569	28.2566	1.75105	0.00626965	0.0233914	1536	- && - && PF12937:F-box-like
novel.3838	10.1681	1.28937	0	48.5843	11.8796	46.4603	3.81914	35.6414	-3.20473	0.00626024	0.0233717	1426	- && - && -
novel.936	64.3977	60.6003	44.8443	100.639	192.45	107.095	56.6141	133.395	-1.23696	0.00622801	0.0232792	1209	- && - && -
A8575	57.619	76.0727	130.992	305.387	162.355	156.705	88.2281	208.149	-1.23781	0.0062293	0.0232792	1746	- && - && PF07999:Retrotransposon hot spot protein
A4771	178.506	131.516	146.334	98.0361	45.9345	58.2723	152.118	67.4143	1.17647	0.0062229	0.0232706	900	- && - && -
novel.2681	80.2147	100.571	219.501	39.0409	61.774	51.9726	133.429	50.9292	1.38875	0.00620847	0.0232243	2433	- && - && -
novel.2467	114.108	252.716	129.812	202.145	430.042	492.952	165.546	375.046	-1.18175	0.00619848	0.0231947	1700	- && - && PF04090:RNA polymerase I specific initiation factor
novel.1072	65.5275	114.754	76.7073	2.60273	25.3432	33.8609	85.6629	20.6023	2.05132	0.00613718	0.022988	1297	- && P59668.1 RecName: Full=Delta(12) fatty acid desaturase; AltName: Full=Delta-12 fatty acid desaturase && PF00487:Fatty acid desaturase
A7852	73.436	43.8385	63.7261	185.661	115.628	113.395	60.3335	138.228	-1.19305	0.00613498	0.0229874	1548	- && - && PF12937:F-box-like
A1707	70.0466	70.9153	35.4034	7.80818	21.3833	20.474	58.7884	16.5552	1.82436	0.00611406	0.0229394	1734	- && sp|Q2U4L7|GTAA_ASPOR Glutaminase A OS=Aspergillus oryzae (strain ATCC 42149 / RIB 40) OX=510516 GN=gtaA PE=1 SV=2 && PF16335:Domain of unknown function (DUF4965)|PF17168:Domain of unknown function (DUF5127)|PF08760:Domain of unknown function (DUF1793)
A5273	47.451	121.201	50.7448	183.059	143.347	200.016	73.1321	175.474	-1.26632	0.00608686	0.0228645	1662	- && - && -
A6076	41.802	112.175	62.5459	131.004	212.249	174.029	72.1743	172.428	-1.26023	0.00607935	0.022847	819	- && - && PF05205:COMPASS (Complex proteins associated with Set1p) component shg1
A2179	728.711	618.897	451.983	440.729	113.252	233.877	599.864	262.619	1.1924	0.00607492	0.0228379	1326	- && sp|A0A089FNE5|PRLL_FUNXX MFS transporter prlL OS=Fungal sp. (strain NRRL 50135) OX=1547289 GN=prlL PE=3 SV=1 && PF07690:Major Facilitator Superfamily
novel.3665	285.836	252.716	385.897	90.2279	199.578	161.43	308.149	150.412	1.03401	0.00606888	0.0228228	3305	- && - && PF12937:F-box-like
A7498	334.416	399.704	168.756	141.415	130.676	166.155	300.959	146.082	1.04223	0.00603641	0.0227309	948	- && - && PF09073:BUD22
novel.3052	81.3445	41.2598	94.409	132.739	175.026	184.266	72.3378	164.011	-1.17878	0.00602618	0.0226999	2769	- && Q99046.1 RecName: Full=Laccase-2; AltName: Full=Benzenediol:oxygen oxidoreductase 2; AltName: Full=Diphenol oxidase 2; AltName: Full=Urishiol oxidase 2; Flags: Precursor && PF07731:Multicopper oxidase
A5352	83.6041	68.3365	46.0244	25.1597	18.2154	25.1988	65.9883	22.858	1.53048	0.00600204	0.022624	552	- && - && -
A0834	51.9701	60.6003	103.85	11.2785	29.3031	26.7737	72.1401	22.4518	1.68112	0.00597303	0.0225296	1476	- && - && -
A1929	9.03828	12.8937	4.72045	0	0	0	8.88414	0	5.88816	0.0058779	0.0222004	1038	- && - && PF00098:Zinc knuckle|PF03732:Retrotransposon gag protein
novel.887	2.25957	0	1.18011	25.1597	12.6716	14.1743	1.14656	17.3352	-3.88422	0.0058595	0.0221383	1209	- && - && -
novel.1066	16.9468	18.0512	48.3846	0	3.95987	5.51224	27.7942	3.15737	3.12696	0.00583968	0.0220855	730	- && - && -
novel.3968	31.634	30.9448	48.3846	7.80818	12.6716	3.93732	36.9878	8.13903	2.18436	0.00576676	0.0218491	994	- && - && -
A5609	414.631	636.948	523.97	1951.18	538.543	951.256	525.183	1146.99	-1.12703	0.00576752	0.0218491	432	- && - && -
A8652	20.3361	0	44.8443	1.73515	0.791975	0.787463	21.7268	1.10486	4.30838	0.00575927	0.0218324	816	- && - && -
novel.2854	92.6423	42.5492	24.7824	88.4928	300.158	119.694	53.3246	169.449	-1.66639	0.00571782	0.0216971	1068	- && - && -
A9134	36.1531	6.44684	35.4034	2.60273	4.75185	3.14985	26.0011	3.50148	2.89231	0.00568633	0.021592	417	- && - && -
A1794	99.4211	86.3877	164.036	444.199	108.501	359.871	116.615	304.19	-1.38245	0.0056856	0.021592	1392	- && sp|C8VPE5|SDCF_EMENI FAD-dependent monooxygenase sdcF OS=Emericella nidulans (strain FGSC A4 / ATCC 38163 / CBS 112.46 / NRRL 194 / M139) OX=227321 GN=sdcF PE=1 SV=1 && PF01565:FAD binding domain
A8937	115.238	50.2854	207.7	1382.92	156.811	746.515	124.408	762.081	-2.61444	0.00562644	0.021379	1335	- && sp|O34714|OXDC_BACSU Oxalate decarboxylase OxdC OS=Bacillus subtilis (strain 168) OX=224308 GN=oxdC PE=1 SV=1 && PF00190:Cupin
novel.842	211.27	269.478	231.302	256.802	628.036	545.712	237.35	476.85	-1.00733	0.00558865	0.0212782	4726	- && Q8N0N3.1 RecName: Full=Beta-1,3-glucan-binding protein; Short=GBP; Flags: Precursor && -
A9403	93.7721	130.226	62.5459	186.529	194.826	214.977	95.5148	198.777	-1.05934	0.00556042	0.0211778	660	- && - && -
novel.2979	28.2446	60.6003	14.1613	72.8764	139.388	110.245	34.3354	107.503	-1.65186	0.00555852	0.0211777	2311	- && - && -
A2108	333.286	415.177	201.799	943.055	456.177	536.262	316.754	645.165	-1.02651	0.00554858	0.021147	1485	- && sp|Q6CBH3|COQ1_YARLI Probable hexaprenyl pyrophosphate synthase, mitochondrial OS=Yarrowia lipolytica (strain CLIB 122 / E 150) OX=284591 GN=COQ1 PE=3 SV=1 && PF00348:Polyprenyl synthetase
A8861	93.7721	88.9664	189.998	52.0546	45.9345	53.5475	124.246	50.5122	1.29907	0.00553551	0.0211114	645	- && - && -
A2163	51.9701	38.681	31.863	6.07303	15.0475	8.6621	40.8381	9.92755	2.03771	0.0055033	0.0209956	744	- && - && -
novel.3234	12.4276	45.1279	68.4465	161.369	109.292	115.757	42.0007	128.806	-1.61837	0.00550182	0.0209956	500	- && Q6H647.2 RecName: Full=Putative inactive kinesin-like protein KIN-7B && PF00225:Kinesin motor domain
A7823	27.1148	48.996	18.8818	238.583	48.3104	65.3594	31.6642	117.418	-1.8926	0.0054764	0.0209211	1671	- && - && PF12937:F-box-like
A8046	319.729	371.338	289.127	1560.77	406.283	428.38	326.732	798.477	-1.28901	0.00546324	0.0208779	312	- && sp|P62793|H4_AGABI Histone H4 OS=Agaricus bisporus OX=5341 GN=hhfA PE=3 SV=2 && PF15511:Centromere kinetochore component CENP-T histone fold
novel.206	24.8553	0	12.9812	0	0	0	12.6122	0	6.39687	0.00542328	0.0207392	440	- && - && -
A1650	236.125	221.771	234.842	167.442	68.1098	66.9344	230.913	100.829	1.19734	0.00542235	0.0207392	621	- && - && -
A9254	18.0766	20.6299	34.2233	51.187	90.2851	76.3839	24.3099	72.6187	-1.57924	0.00542268	0.0207392	1452	- && - && PF12937:F-box-like
A7179	133.315	94.1239	193.538	7.80818	26.1352	77.9589	140.326	37.3007	1.90944	0.00540313	0.0206901	1554	- && sp|F1SY91|CY098_POSPM Cytochrome P450 monooxygenase 98 OS=Postia placenta (strain ATCC 44394 / Madison 698-R) OX=561896 GN=CYP098 PE=1 SV=1 && PF00067:Cytochrome P450
A4795	250.812	266.899	92.0487	337.487	516.367	481.14	203.253	444.998	-1.13113	0.00538666	0.0206542	1401	- && - && -
novel.3205	75.6956	141.831	57.8255	20.8218	36.4308	37.0108	91.7839	31.4211	1.54308	0.0053755	0.0206191	4624	- && - && -
A2882	368.31	238.533	233.662	87.6252	144.139	174.029	280.168	135.265	1.05009	0.0053393	0.0205451	1479	- && sp|Q93712|MFAP1_CAEEL Microfibrillar-associated protein 1 OS=Caenorhabditis elegans OX=6239 GN=mfap-1 PE=1 SV=1 && PF06991:Microfibril-associated/Pre-mRNA processing
novel.1606	10.1681	0	28.3227	0	0	0	12.8303	0	6.42079	0.00533077	0.020524	2045	- && - && -
novel.4433	47.451	9.02558	0	72.8764	117.212	143.318	18.8255	111.136	-2.55641	0.00531152	0.0204568	2421	- && - && -
A4347	55.3594	29.6555	68.4465	19.0867	13.4636	7.87463	51.1538	13.475	1.92927	0.00528592	0.0203652	1746	- && - && -
A8906	57.619	28.3661	35.4034	104.109	106.917	93.7081	40.4628	101.578	-1.32416	0.00527415	0.0203337	1542	- && sp|P07921|LACP_KLULA Lactose permease OS=Kluyveromyces lactis (strain ATCC 8585 / CBS 2359 / DSM 70799 / NBRC 1267 / NRRL Y-1140 / WM37) OX=284590 GN=LAC12 PE=3 SV=1 && PF00083:Sugar (and other) transporter
A1800	53.0999	81.2302	132.173	40.7761	28.5111	21.2615	88.8342	30.1829	1.55902	0.00526729	0.0203141	1065	- && - && -
A5272	62.1382	128.937	53.105	132.739	234.424	222.065	81.3933	196.409	-1.27419	0.00518519	0.0200453	1086	- && - && -
A6207	25.985	12.8937	16.5216	61.5979	53.0623	62.2096	18.4668	58.9566	-1.6697	0.00507991	0.0197191	1479	- && - && -
novel.1729	44.0616	97.992	25.9625	135.342	176.61	144.106	56.0054	152.019	-1.44474	0.00506964	0.0196859	2822	- && - && -
A9501	149.132	116.043	177.017	74.6115	693.77	607.134	147.397	458.505	-1.6372	0.00505542	0.0196442	849	- && sp|A0A2I1BSX0|NVFI_ASPN1 Fe(II)/2-oxoglutarate-dependent dioxygenase nvfI OS=Aspergillus novofumigatus (strain IBT 16806) OX=1392255 GN=nvfI PE=1 SV=2 && -
novel.389	2.25957	16.7618	0	36.4382	58.6061	44.8854	6.34045	46.6432	-2.89822	0.00504976	0.0196289	4473	- && - && -
novel.4299	115.238	79.9408	63.7261	37.3058	28.5111	33.0735	86.3016	32.9634	1.39012	0.00501046	0.0194828	3363	- && - && -
novel.7	39.5425	27.0767	33.0431	1.73515	7.91975	8.6621	33.2208	6.10566	2.43739	0.00500365	0.019463	3529	- && P0CQ27.1 RecName: Full=Mitochondrial inner membrane protease ATP23 && -
A9240	231.606	168.907	143.974	54.6573	106.125	85.046	181.496	81.9426	1.14651	0.00490808	0.0191373	969	- && - && PF12572:Protein of unknown function (DUF3752)
novel.1942	75.6956	42.5492	30.6829	2.60273	13.4636	14.9618	49.6425	10.3427	2.2584	0.00487299	0.0190136	578	- && - && -
novel.1799	0	0	0	4.33788	18.2154	11.0245	0	11.1926	-5.66761	0.00478841	0.0187158	1362	- && - && -
novel.863	7.90849	0	0	9.54334	57.8141	36.2233	2.63616	34.5269	-3.68605	0.00477495	0.0186769	622	- && - && -
A4130	96.0317	19.3405	74.3471	182.191	176.61	171.667	63.2398	176.823	-1.47961	0.00474433	0.0185755	1005	- && - && -
novel.647	237.255	205.01	312.73	157.899	126.716	92.1332	251.665	125.583	1.00409	0.00472004	0.0184868	3710	- && Q3SZJ2.1 RecName: Full=Receptor-interacting serine/threonine-protein kinase 2; AltName: Full=Tyrosine-protein kinase RIPK2 && PF07714:Protein tyrosine and serine/threonine kinase
A1370	61.0084	72.2046	166.396	30.3652	29.3031	41.7356	99.8696	33.8013	1.56265	0.00466143	0.0182762	2097	- && - && -
novel.789	353.623	589.241	398.878	327.944	140.971	150.405	447.247	206.44	1.11586	0.0046349	0.0181825	1629	- && - && -
A1373	146.872	95.4133	188.818	57.26	77.6135	46.4603	143.701	60.4446	1.25014	0.00461483	0.0181142	1614	- && - && PF12937:F-box-like
novel.4115	85.8636	52.8641	105.03	65.9358	372.228	300.023	81.2526	246.062	-1.598	0.00461531	0.0181142	1022	- && - && -
A2041	122.017	67.0472	167.576	27.7624	45.9345	55.9099	118.88	43.2023	1.45977	0.00460168	0.0180795	762	- && - && -
A5670	19.2063	39.9704	12.9812	5.20546	2.37592	1.57493	24.0527	3.0521	2.98556	0.00459424	0.0180565	564	- && sp|P0CW95|AG19_COCP7 Heat-stable 19 kDa antigen OS=Coccidioides posadasii (strain C735) OX=222929 GN=CSA PE=1 SV=1 && PF07249:Cerato-platanin
novel.4243	160.429	161.171	100.31	78.0818	53.8543	25.1988	140.637	52.3783	1.42671	0.00459099	0.01805	739	- && - && -
A8058	134.444	2.57874	99.1294	9.54334	10.2957	16.5367	78.7175	12.1252	2.69901	0.00458174	0.0180199	1065	- && sp|Q9UVP6|VPS1_PLEER Versatile peroxidase VPS1 OS=Pleurotus eryngii OX=5323 GN=vps1 PE=1 SV=1 && PF11895:Fungal peroxidase extension region|PF00141:Peroxidase
A3450	138.964	29.6555	141.613	321.871	247.096	264.588	103.411	277.851	-1.42344	0.00458031	0.0180199	3228	- && - && PF00498:FHA domain
A2485	23.7255	85.0983	25.9625	0	12.6716	3.14985	44.9288	5.27382	3.08181	0.00457691	0.0180134	2082	- && - && -
A7048	178.506	252.716	119.191	2557.61	355.597	440.979	183.471	1118.06	-2.60749	0.00457487	0.0180116	1146	- && - && -
A2739	581.839	288.819	600.677	316.665	1898.36	1795.42	490.445	1336.81	-1.44647	0.00455017	0.0179286	1173	- && sp|Q12358|JLP1_YEAST Alpha-ketoglutarate-dependent sulfonate dioxygenase OS=Saccharomyces cerevisiae (strain ATCC 204508 / S288c) OX=559292 GN=JLP1 PE=1 SV=1 && PF02668:Taurine catabolism dioxygenase TauD, TfdA family
novel.2207	21.4659	0	17.7017	0	0	0	13.0559	0	6.44654	0.00453982	0.0178985	1287	- && Q09176.2 RecName: Full=Splicing factor U2AF 23 kDa subunit; AltName: Full=U2 auxiliary factor 23 kDa subunit; Short=U2AF23; AltName: Full=U2 snRNP auxiliary factor small subunit && PF00642:Zinc finger C-x8-C-x5-C-x3-H type (and similar)
A7401	32.7638	27.0767	68.4465	79.817	133.844	144.106	42.7623	119.255	-1.47869	0.00453919	0.0178985	705	- && - && -
novel.1920	107.33	12.8937	38.9437	13.0136	0.791975	8.6621	53.0556	7.48924	2.83106	0.0045234	0.0178462	250	- && - && -
A0397	20.3361	18.0512	34.2233	76.3467	68.1098	68.5093	24.2035	70.9886	-1.55053	0.00446154	0.0176472	1509	- && sp|F1SY71|CY071_POSPM Cytochrome P450 monooxygenase 71 OS=Postia placenta (strain ATCC 44394 / Madison 698-R) OX=561896 GN=CYP071 PE=1 SV=1 && PF00067:Cytochrome P450
A4589	462.082	533.798	542.852	131.872	321.542	304.748	512.911	252.72	1.02031	0.0044375	0.0175823	1353	- && - && -
A6637	179.636	136.673	234.842	883.192	258.184	268.525	183.717	469.967	-1.35421	0.004401	0.0174969	249	- && sp|Q4PGT2|TIM13_USTMA Mitochondrial import inner membrane translocase subunit TIM13 OS=Ustilago maydis (strain 521 / FGSC 9021) OX=237631 GN=TIM13 PE=3 SV=2 && -
A6265	85.8636	180.512	122.732	307.989	194.826	337.034	129.702	279.95	-1.11182	0.00436695	0.0173864	990	- && - && -
A1257	10.1681	12.8937	0	45.114	47.5185	47.2478	7.68725	46.6267	-2.60596	0.00433399	0.0172856	1332	- && - && -
A9776	40.6722	43.8385	29.5028	0	3.95987	11.0245	38.0045	4.99479	2.91805	0.00432976	0.0172748	1764	- && sp|P0DO29|ERIK_HERER Dehydrogenase eriK OS=Hericium erinaceus OX=91752 GN=eriK PE=3 SV=1 && PF00732:GMC oxidoreductase|PF05199:GMC oxidoreductase
novel.2945	327.638	224.35	526.33	36.4382	171.858	170.88	359.439	126.392	1.50705	0.0043254	0.0172696	2041	- && - && -
A9399	46.3212	76.0727	50.7448	4.33788	19.7994	18.1117	57.7129	14.083	2.02913	0.0043067	0.017201	1410	- && sp|Q4WGT3|BGLL_ASPFU Probable beta-glucosidase L OS=Neosartorya fumigata (strain ATCC MYA-4609 / Af293 / CBS 101355 / FGSC A1100) OX=330879 GN=bglL PE=3 SV=1 && PF01915:Glycosyl hydrolase family 3 C-terminal domain|PF00933:Glycosyl hydrolase family 3 N terminal domain
A7273	185.285	197.273	329.251	51.187	124.34	122.057	237.27	99.1946	1.25701	0.00430575	0.017201	1716	- && sp|D4B1N9|LIP3_ARTBC Probable secreted lipase ARB_02369 OS=Arthroderma benhamiae (strain ATCC MYA-4681 / CBS 112371) OX=663331 GN=ARB_02369 PE=1 SV=1 && PF00135:Carboxylesterase family
novel.2271	2.25957	0	0	6.07303	29.3031	22.049	0.75319	19.1417	-4.62017	0.0042826	0.0171168	964	- && - && -
A6813	63.2679	87.677	135.713	183.059	227.297	210.253	95.5526	206.869	-1.11491	0.00421862	0.0168849	2706	- && - && -
A5084	234.995	112.175	191.178	736.572	261.352	305.536	179.449	434.486	-1.27427	0.00421159	0.0168627	3078	- && - && -
novel.3317	494.846	600.846	729.309	596.892	4528.51	3325.46	608.334	2816.95	-2.21124	0.00421033	0.0168627	2528	- && - && -
A7059	0	0	0	4.33788	16.6315	13.3869	0	11.4521	-5.70071	0.00420769	0.0168627	804	- && - && -
A9517	289.225	511.879	442.542	39.0409	201.162	207.103	414.549	149.102	1.47403	0.00419992	0.0168422	726	- && - && -
A6198	143.483	78.6515	138.073	180.456	320.75	272.462	120.069	257.889	-1.10158	0.00420052	0.0168422	1011	- && sp|Q93K00|DHMA_MYCAV Haloalkane dehalogenase OS=Mycobacterium avium OX=1764 GN=dhmA PE=1 SV=1 && PF00561:alpha/beta hydrolase fold
A5903	39.5425	16.7618	24.7824	109.315	69.6938	67.7218	27.0289	82.2434	-1.59994	0.00417455	0.0167618	2403	- && sp|Q56078|BGLX_SALTY Periplasmic beta-glucosidase OS=Salmonella typhimurium (strain LT2 / SGSC1412 / ATCC 700720) OX=99287 GN=bglX PE=3 SV=2 && PF01915:Glycosyl hydrolase family 3 C-terminal domain|PF00933:Glycosyl hydrolase family 3 N terminal domain|PF14310:Fibronectin type III-like domain
novel.69	33.8935	34.8129	30.6829	3.4703	7.12777	9.44956	33.1298	6.68254	2.30417	0.00416251	0.0167194	1539	- && - && -
novel.4137	13.5574	19.3405	47.2045	0	3.1679	4.72478	26.7008	2.63089	3.33054	0.00415949	0.0167132	1652	- && - && -
A9696	112.978	65.7578	24.7824	21.6894	11.0876	18.1117	67.8395	16.9629	2.00212	0.00415655	0.0167112	2565	- && - && -
A5326	0	0	0	6.94061	8.71172	18.1117	0	11.2547	-5.6753	0.0041575	0.0167112	993	- && sp|Q9HBL8|NMRL1_HUMAN NmrA-like family domain-containing protein 1 OS=Homo sapiens OX=9606 GN=NMRAL1 PE=1 SV=1 && PF05368:NmrA-like family
A8718	77.9551	92.8345	74.3471	183.059	162.355	148.831	81.7122	164.748	-1.0124	0.00413562	0.0166527	1407	- && - && PF12937:F-box-like
A0677	115.238	123.779	116.831	28.63	65.7339	48.0353	118.616	47.4664	1.31921	0.0040695	0.0163981	1098	- && - && PF10282:Lactonase, 7-bladed beta-propeller
novel.1516	213.529	152.145	323.351	89.3603	107.709	122.057	229.675	106.375	1.11056	0.00405584	0.0163489	2534	- && - && -
A1542	53.0999	73.494	50.7448	9.54334	15.8395	25.1988	59.1129	16.8605	1.80555	0.00405275	0.0163423	942	- && - && -
novel.2434	244.033	254.006	261.985	980.361	327.085	397.669	253.341	568.372	-1.16538	0.00404451	0.0163149	1784	- && Q6PBN4.2 RecName: Full=Coenzyme Q-binding protein COQ10 homolog, mitochondrial; Flags: Precursor && PF03364:Polyketide cyclase / dehydrase and lipid transport
A7412	131.055	238.533	177.017	13.8812	83.1573	74.0215	182.202	57.02	1.67348	0.0040404	0.0163041	750	- && - && -
A1782	124.276	76.0727	108.57	50.3194	35.6389	38.5857	102.973	41.5147	1.31304	0.00403904	0.0163041	2766	- && sp|Q851R2|MEL1_ORYSJ Protein argonaute MEL1 OS=Oryza sativa subsp. japonica OX=39947 GN=MEL1 PE=2 SV=1 && PF02170:PAZ domain|PF02171:Piwi domain|PF08699:Argonaute linker 1 domain
novel.3653	83.6041	156.014	152.234	209.086	358.764	265.375	130.617	277.742	-1.09008	0.00403765	0.0163041	2918	- && - && PF00646:F-box domain
A7011	0	0	0	6.94061	7.12777	20.474	0	11.5141	-5.7082	0.00403237	0.0162949	651	- && - && -
A8647	170.597	264.321	214.78	622.052	362.724	319.71	216.566	434.829	-1.00607	0.00401408	0.0162268	2589	- && sp|O94702|ERMP1_SCHPO Putative endoplasmic reticulum metallopeptidase 1 OS=Schizosaccharomyces pombe (strain 972 / ATCC 24843) OX=284812 GN=erm1 PE=3 SV=1 && PF04389:Peptidase family M28
A8708	48.5807	141.831	35.4034	8.67576	27.7191	16.5367	75.2715	17.6439	2.0883	0.00394847	0.0159844	1542	- && - && -
A9334	77.9551	68.3365	68.4465	178.721	151.267	124.419	71.5794	151.469	-1.08033	0.00392316	0.0159065	4182	- && sp|Q10429|CND3_SCHPO Condensin complex subunit 3 OS=Schizosaccharomyces pombe (strain 972 / ATCC 24843) OX=284812 GN=cnd3 PE=1 SV=1 && PF12719:Nuclear condensing complex subunits, C-term domain
A6286	98.2913	85.0983	135.713	316.665	167.107	209.465	106.367	231.079	-1.11804	0.00392641	0.0159065	1578	- && - && PF12937:F-box-like
novel.1439	6.77871	24.498	9.4409	37.3058	67.3178	64.572	13.5725	56.3985	-2.06553	0.00392278	0.0159065	829	- && - && -
A2055	233.865	184.38	193.538	22.557	97.4129	97.6454	203.928	72.5384	1.48964	0.00390385	0.0158434	1200	- && sp|Q6UEF3|AFLW_ASPPU FAD-binding monooxygenase aflW OS=Aspergillus parasiticus (strain ATCC 56775 / NRRL 5862 / SRRC 143 / SU-1) OX=1403190 GN=aflW PE=3 SV=1 && -
novel.3890	76.8254	77.3621	42.484	14.7488	19.0074	26.7737	65.5572	20.1766	1.69774	0.00387214	0.0157373	1621	- && - && -
novel.2077	54.2297	24.498	30.6829	74.6115	92.661	150.405	36.4702	105.893	-1.53472	0.00386948	0.0157321	2767	- && - && -
A9740	148.002	139.252	132.173	50.3194	57.8141	81.8962	139.809	63.3432	1.14118	0.00386002	0.0157049	801	- && - && -
novel.3673	0	5.15747	5.90056	31.2327	28.5111	29.1361	3.68601	29.6267	-3.01997	0.00385465	0.0156887	552	- && - && -
novel.3304	285.836	150.856	256.084	72.0088	117.212	124.419	230.925	104.547	1.14323	0.0038421	0.0156432	53541	- && - && -
A9444	22.5957	37.3917	34.2233	4.33788	4.75185	8.6621	31.4035	5.91727	2.40345	0.00383071	0.0156081	1761	- && sp|Q47944|SDH_GLUOY L-sorbose 1-dehydrogenase OS=Gluconobacter oxydans OX=442 PE=3 SV=1 && PF00732:GMC oxidoreductase|PF05199:GMC oxidoreductase
novel.3423	0	0	0	6.07303	10.2957	18.1117	0	11.4935	-5.70573	0.00380612	0.0155134	1005	- && - && -
A8578	241.774	239.823	214.78	155.296	53.8543	87.4084	232.126	98.8529	1.23313	0.00377795	0.0154192	315	- && - && -
A7809	423.669	225.639	227.762	169.177	96.6209	137.806	292.357	134.535	1.12112	0.0037725	0.0154042	843	- && sp|Q9D6J3|YJU2_MOUSE Splicing factor YJU2 OS=Mus musculus OX=10090 GN=Yju2 PE=1 SV=1 && PF04502:Family of unknown function (DUF572)
novel.181	67.7871	72.2046	40.1238	19.0867	17.4234	19.6866	60.0385	18.7322	1.67995	0.00376214	0.0153747	1815	- && - && -
A4195	159.3	259.163	109.75	378.263	344.509	361.446	176.071	361.406	-1.03903	0.00376163	0.0153747	1917	- && - && PF03370:Carbohydrate/starch-binding module (family 21)
A6536	65.5275	74.7834	41.3039	102.374	162.355	170.88	60.5383	145.203	-1.26391	0.00375838	0.0153747	1956	- && sp|B8NC58|MEP1_ASPFN Extracellular metalloproteinase mep OS=Aspergillus flavus (strain ATCC 200026 / FGSC A1120 / NRRL 3357 / JCM 12722 / SRRC 167) OX=332952 GN=mep PE=3 SV=1 && PF02128:Fungalysin metallopeptidase (M36)
A0817	39.5425	126.358	107.39	407.761	138.596	222.852	91.0969	256.403	-1.49439	0.00376214	0.0153747	483	- && - && -
novel.2529	13.5574	27.0767	67.2664	122.328	97.4129	133.869	35.9668	117.87	-1.71266	0.00376258	0.0153747	582	- && - && -
novel.1027	168.338	137.962	184.097	78.0818	91.0771	67.7218	163.466	78.9602	1.05036	0.00371792	0.0152362	2915	- && - && PF12937:F-box-like
A7287	393.165	456.436	409.499	94.5658	224.129	263.013	419.7	193.902	1.11295	0.00371499	0.0152297	1101	- && sp|A1D3V4|MCA1A_NEOFI Metacaspase-1A OS=Neosartorya fischeri (strain ATCC 1020 / DSM 3700 / CBS 544.65 / FGSC A1164 / JCM 1740 / NRRL 181 / WB 181) OX=331117 GN=casA PE=3 SV=2 && PF00656:Caspase domain
novel.1819	27.1148	21.9193	87.3283	10.4109	7.12777	9.44956	45.4541	8.99608	2.33915	0.00370591	0.0152145	760	- && - && -
A3224	15.817	6.44684	15.3415	120.593	29.3031	33.8609	12.5351	61.2523	-2.28217	0.00370325	0.0152091	543	- && - && -
novel.3825	109.589	206.299	261.985	401.688	354.805	429.167	192.624	395.22	-1.03764	0.00369218	0.0151746	1431	- && - && -
A4250	81.3445	95.4133	191.178	64.2006	19.7994	31.4985	122.645	38.4995	1.67431	0.00368823	0.015168	600	- && - && -
A2230	154.78	19.3405	92.0487	222.967	292.239	309.473	88.7233	274.893	-1.62874	0.00367937	0.015144	1191	- && sp|O14360|NAF1_SCHPO H/ACA ribonucleoprotein complex non-core subunit NAF1 OS=Schizosaccharomyces pombe (strain 972 / ATCC 24843) OX=284812 GN=naf1 PE=1 SV=1 && PF04410:Gar1/Naf1 RNA binding region
A9711	64.3977	39.9704	12.9812	9.54334	5.54382	0.787463	39.1165	5.29154	2.89417	0.0036236	0.0149307	708	- && - && -
A4026	72.3062	59.3109	103.85	218.629	142.555	165.367	78.489	175.517	-1.15942	0.00357178	0.0147225	717	- && - && PF09739:Mini-chromosome maintenance replisome factor
A6521	116.368	140.541	105.03	31.2327	60.1901	55.1224	120.646	48.8484	1.30199	0.00356772	0.0147112	474	- && - && -
A3862	236.125	177.933	202.979	252.465	464.097	523.663	205.679	413.408	-1.00701	0.00355844	0.0146836	855	- && sp|Q55DA6|BUD23_DICDI Probable 18S rRNA (guanine-N(7))-methyltransferase OS=Dictyostelium discoideum OX=44689 GN=DDB_G0269722 PE=3 SV=1 && PF12589:Methyltransferase involved in Williams-Beuren syndrome|PF08241:Methyltransferase domain
A2143	86.9934	141.831	71.9868	164.839	227.297	282.699	100.27	224.945	-1.16816	0.00354124	0.0146179	1161	- && sp|Q10088|SPEB1_SCHPO Putative agmatinase 1 OS=Schizosaccharomyces pombe (strain 972 / ATCC 24843) OX=284812 GN=SPAC11D3.09 PE=3 SV=1 && PF00491:Arginase family
A0307	290.355	153.435	217.141	128.401	67.3178	96.858	220.31	97.5257	1.1776	0.00353532	0.0146006	792	- && - && -
novel.303	88.1232	165.039	123.912	59.8627	37.2228	54.335	125.691	50.4735	1.31584	0.00352756	0.0145774	1048	- && - && -
A2058	82.4743	195.984	106.21	27.7624	58.6061	49.6102	128.223	45.3262	1.49708	0.00352442	0.0145697	741	- && - && -
novel.2775	13.5574	15.4724	9.4409	47.7167	55.4382	40.9481	12.8236	48.0343	-1.90735	0.00351667	0.0145483	1236	- && - && -
A4170	157.04	112.175	214.78	419.907	271.647	300.023	161.332	330.526	-1.03337	0.00350894	0.0145217	2583	- && sp|Q74ZS2|GPI13_ASHGO GPI ethanolamine phosphate transferase 3 OS=Ashbya gossypii (strain ATCC 10895 / CBS 109.51 / FGSC 9923 / NRRL Y-1056) OX=284811 GN=GPI13 PE=3 SV=2 && PF01663:Type I phosphodiesterase / nucleotide pyrophosphatase
novel.792	16.9468	10.3149	29.5028	0	1.58395	2.36239	18.9215	1.31545	3.82902	0.00349986	0.0144894	3237	- && - && -
A4154	105.07	113.464	225.401	11.2785	63.358	53.5475	147.979	42.728	1.78996	0.00349569	0.0144817	1674	- && - && -
A4979	291.484	303.002	125.092	76.3467	133.844	87.4084	239.859	99.1996	1.27293	0.00348924	0.0144663	1410	- && - && -
A4459	7.90849	9.02558	0	76.3467	9.50369	59.8472	5.64469	48.5659	-3.10851	0.00349045	0.0144663	912	- && sp|Q9P885|GGPPS_MUCCL Geranylgeranyl pyrophosphate synthase OS=Mucor circinelloides f. lusitanicus OX=29924 GN=carG PE=1 SV=1 && PF00348:Polyprenyl synthetase
novel.1023	39.5425	25.7874	15.3415	0	5.54382	2.36239	26.8904	2.6354	3.33911	0.0034661	0.0143811	2373	- && - && -
A6332	11.2978	12.8937	37.7636	0.867576	0	3.14985	20.6517	1.33914	3.93995	0.00344521	0.0143102	4044	- && sp|P0CT41|TF212_SCHPO Transposon Tf2-12 polyprotein OS=Schizosaccharomyces pombe (strain 972 / ATCC 24843) OX=284812 GN=Tf2-12 PE=3 SV=1 && PF17917:RNase H-like domain found in reverse transcriptase|PF00385:Chromo (CHRromatin Organisation MOdifier) domain|PF17921:Integrase zinc binding domain|PF00078:Reverse transcriptase (RNA-dependent DNA polymerase)|PF00665:Integrase core domain
novel.54	94.9019	103.149	81.4277	254.2	163.147	168.517	93.1597	195.288	-1.06775	0.0034216	0.0142173	2838	- && - && PF12766:Pyridoxamine 5'-phosphate oxidase
novel.3376	4.51914	7.73621	8.26078	85.0224	15.0475	28.3487	6.83871	42.8062	-2.64768	0.00339863	0.0141271	1702	- && - && -
A9794	324.248	310.738	312.73	1154.74	419.747	489.015	315.905	687.835	-1.12217	0.0033858	0.0140841	855	- && - && -
A5251	895.919	943.818	678.564	164.839	486.272	492.165	839.434	381.092	1.13871	0.00337173	0.0140307	1023	- && sp|P0CQ65|CWC24_CRYNB Pre-mRNA-splicing factor CWC24 OS=Cryptococcus neoformans var. neoformans serotype D (strain B-3501A) OX=283643 GN=CWC24 PE=3 SV=1 && PF00642:Zinc finger C-x8-C-x5-C-x3-H type (and similar)|PF13920:Zinc finger, C3HC4 type (RING finger)
A7479	114.108	82.5196	74.3471	138.812	235.216	221.277	90.325	198.435	-1.13494	0.00334855	0.0139445	1758	- && - && -
A8775	229.346	86.3877	114.471	486.71	251.848	297.661	143.402	345.406	-1.2661	0.00334255	0.0139331	4122	- && sp|O94679|CND1_SCHPO Condensin complex subunit 1 OS=Schizosaccharomyces pombe (strain 972 / ATCC 24843) OX=284812 GN=cnd1 PE=1 SV=1 && PF12717:non-SMC mitotic condensation complex subunit 1|PF12922:non-SMC mitotic condensation complex subunit 1, N-term
A2868	89.253	108.307	57.8255	140.547	277.191	182.691	85.1285	200.143	-1.23491	0.00334014	0.0139299	1707	- && - && PF01266:FAD dependent oxidoreductase
novel.1443	5.64892	3.8681	12.9812	21.6894	59.3981	43.3105	7.49942	41.466	-2.46368	0.00330158	0.0137844	3508	- && - && -
A9827	67.7871	101.86	138.073	556.116	164.731	163.792	102.573	294.88	-1.52326	0.003272	0.013671	294	- && - && -
A4588	1074.43	888.375	1011.36	215.159	631.204	560.674	991.385	469.012	1.07946	0.00325982	0.0136352	2136	- && sp|Q09799|KRI1_SCHPO Protein kri1 OS=Schizosaccharomyces pombe (strain 972 / ATCC 24843) OX=284812 GN=kri1 PE=1 SV=1 && PF05178:KRI1-like family|PF12936:KRI1-like family C-terminal
A0451	0	0	0	2.60273	25.3432	11.0245	0	12.9901	-5.88262	0.0032323	0.01354	579	- && - && PF13521:AAA domain
novel.625	107.33	113.464	102.67	17.3515	45.9345	49.6102	107.821	37.6321	1.51573	0.00322962	0.0135338	1255	- && - && -
A8027	56.4892	72.2046	49.5647	10.4109	22.9673	18.1117	59.4195	17.1633	1.78779	0.00321689	0.0134855	990	- && sp|A0A411KZY9|BUAD_ASPBU Cytochrome P450 monooxygenase buaD OS=Aspergillus burnettii OX=2508778 GN=buaD PE=3 SV=1 && PF00067:Cytochrome P450
A8406	162.689	99.2814	40.1238	28.63	34.8469	27.5612	100.698	30.346	1.73086	0.00319934	0.0134218	1017	- && - && PF05368:NmrA-like family
novel.593	27.1148	41.2598	21.242	59.8627	119.588	89.7708	29.8722	89.7406	-1.59094	0.0031802	0.0133613	258	- && - && -
A4087	180.766	207.588	225.401	700.134	241.552	422.08	204.585	454.589	-1.15161	0.00317663	0.0133513	1515	- && - && PF05426:Alginate lyase
A5248	89.253	85.0983	79.0675	147.488	156.019	244.114	84.4729	182.54	-1.11198	0.00317412	0.0133457	1434	- && sp|J4VWM7|OPS4_BEAB2 FAD-dependent monooxygenase OpS4 OS=Beauveria bassiana (strain ARSEF 2860) OX=655819 GN=OpS4 PE=1 SV=1 && PF01494:FAD binding domain
A5279	4.51914	0	1.18011	22.557	22.1753	25.1988	1.89975	23.3104	-3.58493	0.00313882	0.013212	1821	- && - && PF01753:MYND finger
novel.1522	160.429	90.2558	142.794	83.2873	604.277	570.123	131.16	419.229	-1.67602	0.00313079	0.0131929	1649	- && - && -
A9467	497.105	314.606	299.748	35.5706	175.818	177.179	370.487	129.523	1.51535	0.00312545	0.0131802	840	- && - && -
A9765	375.089	152.145	187.638	106.712	91.0771	107.882	238.291	101.89	1.22695	0.00309884	0.0130826	1131	- && sp|Q99383|HRP1_YEAST Nuclear polyadenylated RNA-binding protein 4 OS=Saccharomyces cerevisiae (strain ATCC 204508 / S288c) OX=559292 GN=HRP1 PE=1 SV=1 && PF00076:RNA recognition motif. (a.k.a. RRM, RBD, or RNP domain)
A4092	789.719	792.962	528.69	524.016	245.512	234.664	703.79	334.731	1.07275	0.00309634	0.0130769	2286	- && sp|Q9UL18|AGO1_HUMAN Protein argonaute-1 OS=Homo sapiens OX=9606 GN=AGO1 PE=1 SV=3 && PF02171:Piwi domain|PF16487:Mid domain of argonaute|PF08699:Argonaute linker 1 domain
A3261	559.243	884.507	565.274	484.107	222.545	151.193	669.675	285.948	1.22819	0.00308036	0.0130143	2355	- && - && PF06985:Heterokaryon incompatibility protein (HET)
novel.1927	36.1531	36.1023	66.0863	6.94061	10.2957	14.9618	46.1139	10.7327	2.10031	0.00301853	0.012796	2515	- && - && -
novel.296	206.751	152.145	287.947	758.261	349.261	349.634	215.614	485.719	-1.17069	0.00301805	0.012796	1000	- && - && -
novel.409	20.3361	36.1023	68.4465	8.67576	7.91975	8.6621	41.6283	8.4192	2.30574	0.00296902	0.0126099	1495	- && - && -
A0643	11.2978	33.5236	0	0	0	0	14.9405	0	6.63737	0.00295243	0.0125675	1026	- && - && -
A4667	247.423	174.065	177.017	778.216	249.472	385.857	199.501	471.182	-1.23898	0.00293634	0.0125084	582	- && sp|P0CR89|TIM22_CRYNB Mitochondrial import inner membrane translocase subunit TIM22 OS=Cryptococcus neoformans var. neoformans serotype D (strain B-3501A) OX=283643 GN=TIM22 PE=3 SV=1 && PF02466:Tim17/Tim22/Tim23/Pmp24 family
A4647	211.27	251.427	344.593	156.164	95.0369	137.019	269.096	129.406	1.05676	0.00291659	0.0124383	1041	- && sp|Q0QLE4|DML_EUBBA 2,3-dimethylmalate lyase OS=Eubacterium barkeri OX=1528 GN=Dml PE=1 SV=1 && PF13714:Phosphoenolpyruvate phosphomutase
novel.3541	46.3212	32.2342	60.1857	2.60273	6.3358	16.5367	46.247	8.49175	2.43987	0.00291457	0.0124344	7062	- && - && -
novel.4221	25.985	16.7618	11.8011	0.867576	2.37592	0	18.1827	1.08117	4.07004	0.00288219	0.0123009	851	- && - && -
novel.644	6.77871	0	14.1613	28.63	64.9419	53.5475	6.98002	49.0398	-2.80307	0.00287539	0.0122811	5704	- && - && -
A4479	3.38935	46.4173	0	0	0	0	16.6022	0	6.78886	0.00285766	0.01221	1782	- && - && PF06293:Lipopolysaccharide kinase (Kdo/WaaP) family
novel.3643	85.8636	54.1535	34.2233	125.799	157.603	160.642	58.0801	148.015	-1.34821	0.00284024	0.0121402	836	- && Q9C2M6.1 RecName: Full=Putative dolichyldiphosphatase; AltName: Full=Dolichyl pyrophosphate phosphatase && -
novel.4053	173.987	46.4173	90.8686	45.114	14.2555	22.8364	103.758	27.402	1.92519	0.00282517	0.0120849	3286	- && - && -
A6464	116.368	190.827	192.358	32.1003	95.8289	54.335	166.518	60.7547	1.45247	0.00280373	0.0119977	1656	- && sp|F1SY74|CY075_POSPM Cytochrome P450 monooxygenase 75 OS=Postia placenta (strain ATCC 44394 / Madison 698-R) OX=561896 GN=CYP075 PE=1 SV=1 && PF00067:Cytochrome P450
A9587	123.147	51.5747	77.8874	33.8355	26.9271	16.5367	84.2029	25.7664	1.71194	0.00278091	0.0119045	507	- && - && PF00248:Aldo/keto reductase family
novel.1572	20.3361	14.1831	14.1613	1.73515	0	0.787463	16.2268	0.840872	4.29506	0.00276611	0.0118587	580	- && - && -
novel.2311	3.38935	9.02558	0	33.8355	31.679	37.0108	4.13831	34.1751	-3.06393	0.00276071	0.0118449	1874	- && - && -
A9137	984.042	1696.81	935.829	825.065	407.867	559.099	1205.56	597.344	1.01309	0.00275198	0.0118119	417	- && sp|P81639|SPI_LENED Serine protease inhibitor OS=Lentinula edodes OX=5353 PE=1 SV=1 && PF16850:Peptidase inhibitor I66
A9483	177.376	242.401	125.092	282.83	444.298	393.732	181.623	373.62	-1.04202	0.00273861	0.011759	1008	- && sp|Q12458|YPR1_YEAST Putative reductase 1 OS=Saccharomyces cerevisiae (strain ATCC 204508 / S288c) OX=559292 GN=YPR1 PE=1 SV=1 && PF00248:Aldo/keto reductase family
novel.2657	98.2913	70.9153	106.21	168.31	191.658	214.977	91.8055	191.648	-1.06053	0.00271132	0.0116551	1674	- && Q4P7A4.1 RecName: Full=Putative transferase CAF17, mitochondrial; Flags: Precursor && -
novel.2890	36.1531	63.179	17.7017	9.54334	3.1679	7.08717	39.0113	6.59947	2.56586	0.00270818	0.011646	591	- && - && -
A2888	35.0233	21.9193	22.4221	122.328	72.0697	58.2723	26.4549	84.2234	-1.66705	0.00269821	0.0116075	1308	- && - && -
novel.2089	0	0	0	15.6164	7.91975	12.5994	0	12.0452	-5.77198	0.0026726	0.0115017	750	- && - && -
novel.3752	89.253	90.2558	27.1426	21.6894	3.95987	16.5367	68.8838	14.062	2.29514	0.00266474	0.011481	2027	- && Q7Z4H3.1 RecName: Full=HD domain-containing protein 2; AltName: Full=Hepatitis C virus NS5A-transactivated protein 2; Short=HCV NS5A-transactivated protein 2 && -
A8372	161.559	143.12	191.178	82.4197	80.7814	75.5965	165.286	79.5992	1.05478	0.00262838	0.0113448	762	- && - && -
A8440	86.9934	81.2302	99.1294	181.323	169.483	188.204	89.1177	179.67	-1.01102	0.00262856	0.0113448	1425	- && - && -
A0992	111.849	143.12	69.6266	41.6436	46.7265	29.1361	108.198	39.1688	1.46542	0.00262307	0.0113316	1461	- && - && -
A3257	28.2446	28.3661	20.0619	76.3467	81.5734	66.1469	25.5575	74.689	-1.54765	0.00262186	0.0113307	1341	- && - && PF14441:OTT_1508-like deaminase
A9747	47.451	10.3149	14.1613	99.7712	86.3252	87.4084	23.9757	91.1683	-1.91972	0.002593	0.0112231	1407	- && sp|B0D316|ARGJ_LACBS Arginine biosynthesis bifunctional protein ArgJ, mitochondrial OS=Laccaria bicolor (strain S238N-H82 / ATCC MYA-4686) OX=486041 GN=LACBIDRAFT_324786 PE=3 SV=1 && PF01960:ArgJ family
A9455	23.7255	47.7066	24.7824	85.89	69.6938	143.318	32.0715	99.634	-1.64001	0.00257848	0.0111773	1704	- && sp|F1SY95|CY103_POSPM Cytochrome P450 monooxygenase 103 OS=Postia placenta (strain ATCC 44394 / Madison 698-R) OX=561896 GN=CYP103 PE=1 SV=1 && PF00067:Cytochrome P450
A7112	93.7721	83.8089	67.2664	58.9952	391.235	360.658	81.6158	270.296	-1.72798	0.00256957	0.011143	537	- && - && -
novel.2985	38.4127	86.3877	38.9437	165.707	116.42	152.768	54.5814	144.965	-1.41316	0.00253688	0.0110266	1152	- && - && -
novel.2876	30.5042	0	22.4221	207.351	50.6864	79.5338	17.6421	112.524	-2.66595	0.00252226	0.0109672	1097	- && - && -
novel.2076	58.7488	112.175	83.788	26.0273	35.6389	24.4114	84.9039	28.6925	1.56309	0.00251747	0.0109548	2615	- && - && -
A4012	53.0999	76.0727	43.6641	169.177	131.468	117.332	57.6123	139.326	-1.27591	0.00251369	0.010943	1308	- && sp|P0CP41|NUF2_CRYNB Probable kinetochore protein NUF2 OS=Cryptococcus neoformans var. neoformans serotype D (strain B-3501A) OX=283643 GN=NUF2 PE=3 SV=1 && PF03800:Nuf2 family|PF18595:Designed helical repeat protein 10 domain
novel.2837	24.8553	10.3149	0	61.5979	56.2302	109.457	11.7234	75.7618	-2.68763	0.00251379	0.010943	953	- && - && -
novel.2634	994.211	856.141	1544.77	1231.96	8646.78	8069.92	1131.71	5982.89	-2.40234	0.00250091	0.0108953	2107	- && - && PF12937:F-box-like
A0225	605.565	460.304	444.902	360.912	181.362	199.228	503.59	247.167	1.02782	0.00248694	0.0108386	7230	- && sp|A8NF97|CPF1_COPC7 Coprinoferrin synthetase OS=Coprinopsis cinerea (strain Okayama-7 / 130 / ATCC MYA-4618 / FGSC 9003) OX=240176 GN=cpf1 PE=3 SV=2 && PF00668:Condensation domain|PF00501:AMP-binding enzyme|PF00550:Phosphopantetheine attachment site
A8971	74.5658	78.6515	28.3227	94.5658	227.297	213.403	60.5133	178.422	-1.56133	0.00247201	0.010786	579	- && - && -
A4402	794.239	722.046	835.519	597.76	221.753	221.277	783.935	346.93	1.17686	0.00245551	0.0107223	894	- && - && PF01370:NAD dependent epimerase/dehydratase family
A5500	92.6423	92.8345	109.75	288.035	175.026	175.604	98.4091	212.889	-1.11241	0.00242492	0.010601	1668	- && - && -
A6997	411.242	265.61	278.506	71.1412	177.402	159.855	318.453	136.133	1.22539	0.00240554	0.0105203	1998	- && sp|A0A3B1EFP9|STR4_STRTC Dehydrogenase str4 OS=Strobilurus tenacellus OX=41251 GN=str4 PE=1 SV=1 && PF05199:GMC oxidoreductase|PF00732:GMC oxidoreductase
A5551	27.1148	42.5492	57.8255	106.712	154.435	92.1332	42.4965	117.76	-1.47176	0.00239351	0.0104717	972	- && - && PF01185:Fungal hydrophobin
novel.3690	44.0616	39.9704	14.1613	6.07303	5.54382	3.93732	32.7311	5.18472	2.66024	0.00238963	0.0104588	4619	- && - && -
A3284	29.3744	10.3149	64.9062	142.282	84.7413	159.855	34.8652	128.96	-1.88373	0.00238098	0.010429	1464	- && - && -
A4935	415.761	273.346	249.004	422.51	796.726	674.856	312.703	631.364	-1.01335	0.00236712	0.0103803	1617	- && - && PF06398:Integral peroxisomal membrane peroxin
A7818	106.2	86.3877	192.358	51.187	54.6462	29.1361	128.315	44.9898	1.5133	0.00235987	0.0103526	1560	- && - && PF12937:F-box-like
A4387	31.634	11.6043	23.6022	79.817	59.3981	88.9833	22.2802	76.0661	-1.76547	0.00235935	0.0103526	1119	- && - && -
A5164	74.5658	59.3109	158.135	344.428	184.53	228.364	97.3373	252.441	-1.37351	0.00235385	0.0103341	1008	- && sp|O60067|TAPT1_SCHPO Endoplasmic reticulum membrane protein 65 OS=Schizosaccharomyces pombe (strain 972 / ATCC 24843) OX=284812 GN=SPBC13G1.05 PE=1 SV=1 && PF05346:Eukaryotic membrane protein family
A0230	80.2147	27.0767	14.1613	58.1276	209.081	236.239	40.4843	167.816	-2.04892	0.00234842	0.0103168	336	- && - && PF09729:Gti1/Pac2 family
A8581	12.4276	12.8937	25.9625	1.73515	0.791975	0	17.0946	0.842376	4.36843	0.00233797	0.0102855	987	- && sp|P34211|YUAR_ECOLI Putative hydrolase YuaR OS=Escherichia coli (strain K12) OX=83333 GN=yuaR PE=3 SV=3 && PF00561:alpha/beta hydrolase fold
A1983	65.5275	117.333	182.917	243.789	257.392	386.644	121.926	295.942	-1.28008	0.00233873	0.0102855	810	- && - && -
A7098	138.964	52.8641	101.49	6.07303	36.4308	27.5612	97.7724	23.355	2.0634	0.00232974	0.0102601	1440	- && sp|A0A2H3CSB7|ARMOM_ARMGA O-methyltransferase ARMGADRAFT_1088206 OS=Armillaria gallica OX=47427 GN=ARMGADRAFT_1088206 PE=1 SV=1 && PF00891:O-methyltransferase domain
A9904	127.666	123.779	90.8686	37.3058	31.679	59.8472	114.105	42.944	1.40891	0.00231453	0.0102011	1023	- && - && PF07859:alpha/beta hydrolase fold
novel.3622	0	0	0	12.1461	11.0876	13.3869	0	12.2069	-5.79176	0.00230742	0.0101737	566	- && - && -
A9890	166.078	154.724	114.471	52.0546	71.2777	66.9344	145.091	63.4222	1.19298	0.00229663	0.01013	447	- && - && PF16850:Peptidase inhibitor I66
novel.1374	32.7638	42.5492	1.18011	91.9631	142.555	144.106	25.4977	126.208	-2.31011	0.00227944	0.0100581	1752	- && - && -
novel.513	62.1382	54.1535	61.3658	150.958	107.709	151.98	59.2192	136.882	-1.20776	0.00224208	0.00991644	1115	- && - && -
novel.3829	132.185	136.673	181.737	88.4928	43.5586	40.9481	150.198	57.6665	1.38345	0.00224075	0.00991442	2636	- && - && -
A8384	81.3445	77.3621	143.974	47.7167	27.7191	16.5367	100.893	30.6575	1.72179	0.0022128	0.0098061	1503	- && - && -
novel.1814	166.078	277.214	299.748	98.9037	113.252	133.869	247.68	115.342	1.10144	0.00221208	0.0098061	6237	- && - && -
novel.1702	118.627	207.588	121.552	246.392	321.542	383.495	149.256	317.143	-1.08947	0.00220854	0.00980257	486	- && - && -
A9006	20.3361	20.6299	34.2233	99.7712	64.9419	71.6592	25.0631	78.7908	-1.65101	0.00220124	0.00977783	993	- && - && -
A7912	219.178	177.933	289.127	144.018	44.3506	59.0597	228.746	82.476	1.47397	0.0021763	0.00967464	858	- && - && -
A8826	382.997	171.486	247.824	733.969	438.754	537.837	267.436	570.187	-1.09086	0.00216308	0.00961962	2310	- && sp|Q55C58|VPS16_DICDI Vacuolar protein sorting-associated protein 16 homolog OS=Dictyostelium discoideum OX=44689 GN=vps16 PE=3 SV=2 && PF04840:Vps16, C-terminal region|PF04841:Vps16, N-terminal region
novel.1031	460.952	461.594	561.733	350.501	175.026	119.694	494.76	215.074	1.20292	0.00215861	0.00960354	716	- && - && PF01926:50S ribosome-binding GTPase
A2645	581.839	568.611	600.677	386.071	118.004	260.65	583.709	254.909	1.19595	0.00215837	0.00960354	396	- && - && -
novel.3667	0	0	0	19.0867	5.54382	14.1743	0	12.9349	-5.87454	0.00215758	0.00960354	965	- && - && -
novel.4405	181.895	257.874	179.377	91.9631	115.628	84.2586	206.382	97.2833	1.08399	0.00210413	0.00938694	3083	- && Q9D2V8.1 RecName: Full=Major facilitator superfamily domain-containing protein 10; AltName: Full=Tetracycline transporter-like protein && PF07690:Major Facilitator Superfamily
novel.4132	0	0	0	26.0273	7.91975	6.29971	0	13.4156	-5.92642	0.00209904	0.00936795	208	- && - && -
A5585	79.0849	56.7322	27.1426	64.2006	236.8	261.438	54.3199	187.48	-1.7871	0.00207863	0.00928415	867	- && sp|F1SYD1|CY151_POSPM Cytochrome P450 monooxygenase 151 OS=Postia placenta (strain ATCC 44394 / Madison 698-R) OX=561896 GN=CYP151 PE=1 SV=1 && PF00067:Cytochrome P450
A3828	35.0233	16.7618	0	82.4197	111.668	116.545	17.2617	103.544	-2.58189	0.00204903	0.00916278	432	- && - && -
A7466	97.1615	144.409	112.111	214.291	243.136	251.201	117.894	236.209	-1.00449	0.00204803	0.00916196	762	- && sp|A0A2H3D8Y2|ARMD4_ARMGA Short-chain dehydrogenase/reductase ARMGADRAFT_1018421 OS=Armillaria gallica OX=47427 GN=ARMGADRAFT_1018421 PE=1 SV=1 && PF13561:Enoyl-(Acyl carrier protein) reductase
novel.2491	0	0	0	8.67576	15.0475	14.1743	0	12.6325	-5.84177	0.00201592	0.00902542	1302	- && - && -
A0054	103.94	73.494	108.57	22.557	35.6389	41.7356	95.3348	33.3105	1.51587	0.00200743	0.00899095	2109	- && - && PF01636:Phosphotransferase enzyme family
A4400	131.055	219.193	147.514	91.9631	50.6864	58.2723	165.921	66.9739	1.30934	0.00200687	0.00899095	291	- && - && -
A5821	94.9019	132.805	252.544	303.652	460.929	363.808	160.084	376.13	-1.23262	0.00200451	0.008985	2616	- && sp|O59741|YN25_SCHPO Uncharacterized transcriptional regulatory protein C530.05 OS=Schizosaccharomyces pombe (strain 972 / ATCC 24843) OX=284812 GN=SPBC530.05 PE=3 SV=2 && PF04082:Fungal specific transcription factor domain
novel.4387	138.964	137.962	218.321	592.554	220.169	369.32	165.082	394.015	-1.25442	0.00199417	0.00894926	2110	- && - && -
A3727	240.644	314.606	161.675	961.274	344.509	443.342	238.975	583.042	-1.28695	0.00199177	0.00894203	1344	- && sp|Q8TB72|PUM2_HUMAN Pumilio homolog 2 OS=Homo sapiens OX=9606 GN=PUM2 PE=1 SV=2 && PF00806:Pumilio-family RNA binding repeat
A8425	46.3212	55.4428	56.6454	1.73515	12.6716	14.9618	52.8031	9.78952	2.42443	0.0019809	0.00890738	1101	- && sp|F4JBP3|ATG1B_ARATH Serine/threonine-protein kinase ATG1b OS=Arabidopsis thaliana OX=3702 GN=ATG1B PE=2 SV=1 && PF00069:Protein kinase domain
novel.4397	581.839	896.111	744.651	143.15	451.425	360.658	740.867	318.411	1.21756	0.00197396	0.00887971	2182	- && - && -
novel.2252	16.9468	0	11.8011	59.8627	47.5185	77.1714	9.58263	61.5175	-2.67024	0.00197356	0.00887971	1244	- && - && -
novel.3676	136.704	141.831	97.9493	52.0546	58.6061	45.6729	125.495	52.1112	1.26768	0.00196465	0.00884833	2298	- && - && -
novel.2200	56.4892	64.4684	31.863	139.68	113.252	139.381	50.9402	130.771	-1.36151	0.00196464	0.00884833	875	- && - && -
A2705	163.819	181.801	227.762	235.113	573.39	466.966	191.127	425.156	-1.1539	0.00196151	0.00884123	1746	- && sp|Q10102|YAQ1_SCHPO Uncharacterized protein C18G6.01c OS=Schizosaccharomyces pombe (strain 972 / ATCC 24843) OX=284812 GN=SPAC18G6.01c PE=4 SV=1 && PF16035:Chalcone isomerase like
A4504	99.4211	28.3661	37.7636	17.3515	7.91975	4.72478	55.1836	9.99868	2.47203	0.00194772	0.00878605	999	- && sp|Q75A82|ANT1_ASHGO Peroxisomal adenine nucleotide transporter 1 OS=Ashbya gossypii (strain ATCC 10895 / CBS 109.51 / FGSC 9923 / NRRL Y-1056) OX=284811 GN=ANT1 PE=3 SV=1 && PF00153:Mitochondrial carrier protein
A4398	12.4276	0	14.1613	39.0409	69.6938	66.1469	8.86299	58.2939	-2.70661	0.00193931	0.00875161	2784	- && - && PF01062:Bestrophin, RFP-TM, chloride channel
A5626	80.2147	96.7026	142.794	371.323	192.45	202.378	106.57	255.383	-1.26037	0.00192861	0.00871675	1065	- && sp|G3XMB9|AZAE_ASPNA Ketoreductase azaE OS=Aspergillus niger (strain ATCC 1015 / CBS 113.46 / FGSC A1144 / LSHB Ac4 / NCTC 3858a / NRRL 328 / USDA 3528.7) OX=380704 GN=azaE PE=2 SV=1 && PF01370:NAD dependent epimerase/dehydratase family
A9000	32.7638	77.3621	15.3415	2.60273	10.2957	0.787463	41.8224	4.56195	3.19125	0.00192119	0.00869063	780	- && - && -
A4113	7.90849	48.996	14.1613	170.912	63.358	87.4084	23.6886	107.226	-2.18586	0.00191216	0.00865671	1830	- && - && -
A0388	68.9169	51.5747	80.2476	25.1597	18.2154	18.1117	66.9131	20.4956	1.70969	0.0019011	0.00861349	1131	- && sp|D4B1N9|LIP3_ARTBC Probable secreted lipase ARB_02369 OS=Arthroderma benhamiae (strain ATCC MYA-4681 / CBS 112371) OX=663331 GN=ARB_02369 PE=1 SV=1 && PF00135:Carboxylesterase family
A1643	188.674	186.958	158.135	47.7167	80.7814	97.6454	177.922	75.3812	1.23733	0.00189165	0.00857756	2340	- && sp|O13853|ITS3_SCHPO Phosphatidylinositol 4-phosphate 5-kinase its3 OS=Schizosaccharomyces pombe (strain 972 / ATCC 24843) OX=284812 GN=its3 PE=1 SV=3 && PF01504:Phosphatidylinositol-4-phosphate 5-Kinase
A5436	7.90849	14.1831	1.18011	84.1549	22.1753	51.9726	7.75722	52.7676	-2.77379	0.00188462	0.00854908	1827	- && sp|Q12166|LEU9_YEAST 2-isopropylmalate synthase 2, mitochondrial OS=Saccharomyces cerevisiae (strain ATCC 204508 / S288c) OX=559292 GN=LEU9 PE=1 SV=1 && PF00682:HMGL-like|PF08502:LeuA allosteric (dimerisation) domain
A9426	53.0999	51.5747	89.6885	6.94061	22.9673	17.3242	64.7877	15.744	2.03728	0.00188339	0.00854799	1131	- && - && -
A8783	212.4	188.248	239.563	85.89	106.125	120.482	213.403	104.165	1.03427	0.00188362	0.00854799	807	- && - && -
A8779	51.9701	72.2046	70.8067	181.323	113.252	170.092	64.9938	154.889	-1.25385	0.00185222	0.00841562	1602	- && - && -
A4675	233.865	324.921	210.06	94.5658	141.763	128.357	256.282	121.562	1.07452	0.00184996	0.0084087	1773	- && sp|Q09693|DPO4_SCHPO DNA polymerase type-X family protein pol4 OS=Schizosaccharomyces pombe (strain 972 / ATCC 24843) OX=284812 GN=pol4 PE=3 SV=1 && PF14791:DNA polymerase beta thumb|PF10391:Fingers domain of DNA polymerase lambda|PF14792:DNA polymerase beta palm
A4940	1054.09	682.076	744.651	587.349	331.045	276.4	826.939	398.265	1.05483	0.00184791	0.00840275	7191	- && - && PF12505:Protein of unknown function (DUF3712)
A3398	195.453	195.984	122.732	77.2143	66.5259	82.6836	171.389	75.4746	1.18306	0.00181142	0.00826003	729	- && sp|A8PB24|AXE1_COPC7 Acetylxylan esterase OS=Coprinopsis cinerea (strain Okayama-7 / 130 / ATCC MYA-4618 / FGSC 9003) OX=240176 GN=CC1G_12850 PE=1 SV=1 && PF00734:Fungal cellulose binding domain
A8206	327.638	273.346	188.818	100.639	123.548	145.681	263.267	123.289	1.09401	0.00179959	0.00821602	1320	- && - && -
A2834	124.276	137.962	109.75	481.505	156.019	295.299	123.996	310.941	-1.32619	0.00179751	0.00820985	1353	- && sp|Q4P2W8|DOT1_USTMA Histone-lysine N-methyltransferase, H3 lysine-79 specific OS=Ustilago maydis (strain 521 / FGSC 9021) OX=237631 GN=DOT1 PE=3 SV=1 && PF08123:Histone methylation protein DOT1
novel.4317	45.1914	37.3917	35.4034	11.2785	3.95987	0.787463	39.3288	5.34194	2.89214	0.00177826	0.00813505	1565	- && - && -
A4618	30.5042	50.2854	34.2233	170.045	60.982	130.719	38.3376	120.582	-1.65514	0.00173329	0.00795358	1038	- && sp|Q0QLE4|DML_EUBBA 2,3-dimethylmalate lyase OS=Eubacterium barkeri OX=1528 GN=Dml PE=1 SV=1 && PF13714:Phosphoenolpyruvate phosphomutase
A8627	24.8553	38.681	16.5216	117.99	59.3981	92.1332	26.686	89.8405	-1.75454	0.00173267	0.00795358	837	- && - && PF12937:F-box-like
A9237	404.463	247.559	153.415	98.9037	126.716	106.308	268.479	110.642	1.27914	0.00171878	0.007898	1299	- && - && -
novel.2728	207.88	190.827	185.278	79.817	108.501	94.4956	194.661	94.271	1.04553	0.0017052	0.00785155	2797	- && - && PF04082:Fungal specific transcription factor domain
A0920	25.985	23.2086	51.9249	110.182	99.7888	93.7081	33.7062	101.226	-1.58472	0.00169248	0.00780631	1191	- && sp|B2ABS0|GCE1_PODAN 4-O-methyl-glucuronoyl methylesterase OS=Podospora anserina (strain S / ATCC MYA-4624 / DSM 980 / FGSC 10383) OX=515849 GN=ge1 PE=1 SV=1 && -
novel.957	0	0	0	22.557	11.8796	6.29971	0	13.5788	-5.94425	0.00168915	0.00779665	2763	- && - && PF12937:F-box-like
A7304	155.91	184.38	121.552	69.4061	72.8617	59.8472	153.947	67.3716	1.19177	0.00167248	0.00772287	1857	- && sp|P17576|CARP_IRPLA Polyporopepsin OS=Irpex lacteus OX=5319 PE=1 SV=1 && PF00026:Eukaryotic aspartyl protease
A6517	201.102	210.167	142.794	272.419	460.929	398.456	184.687	377.268	-1.03121	0.00166646	0.00770133	1305	- && - && -
A2820	268.889	117.333	253.724	759.997	385.692	392.944	213.315	512.877	-1.26414	0.0016643	0.00769451	1251	- && - && PF01161:Phosphatidylethanolamine-binding protein
novel.1918	2.25957	0	0	26.0273	13.4636	24.4114	0.75319	21.3007	-4.76843	0.00166413	0.00769451	880	- && - && -
novel.1753	20.3361	45.1279	28.3227	70.2737	124.34	100.008	31.2622	98.2072	-1.65671	0.00165274	0.00764728	1223	- && B5XF11.1 RecName: Full=Lysine-specific demethylase 8; AltName: Full=JmjC domain-containing protein 5; AltName: Full=Jumonji domain-containing protein 5 [Salmo salar] && -
A3386	115.238	92.8345	59.0056	23.4246	34.0549	29.9236	89.0261	29.1344	1.61056	0.00163974	0.00759336	1635	- && sp|P93025|PHOT2_ARATH Phototropin-2 OS=Arabidopsis thaliana OX=3702 GN=PHOT2 PE=1 SV=2 && PF00069:Protein kinase domain
novel.3199	2.25957	0	0	18.2191	18.2154	26.7737	0.75319	21.0694	-4.75304	0.00163913	0.00759336	1717	- && - && -
A3608	2314.93	3233.74	2330.72	545.705	1496.04	1541.07	2626.46	1194.27	1.13675	0.00163704	0.00758703	1185	- && sp|Q7ZXV8|ZN207_XENLA BUB3-interacting and GLEBS motif-containing protein ZNF207 OS=Xenopus laevis OX=8355 GN=znf207 PE=1 SV=1 && -
novel.2241	99.4211	11.6043	30.6829	194.337	169.483	185.841	47.2361	183.22	-1.9507	0.00162955	0.0075616	4994	- && - && -
A9404	51.9701	27.0767	22.4221	8.67576	1.58395	1.57493	33.823	3.94488	3.11555	0.00162747	0.00755508	501	- && - && -
novel.1397	3.38935	11.6043	15.3415	85.89	30.095	50.3976	10.1117	55.4609	-2.45937	0.0016102	0.00747794	2199	- && - && -
A5075	98.2913	126.358	161.675	663.696	182.946	249.626	128.775	365.423	-1.50442	0.0016007	0.00743992	1704	- && sp|D8Q9M3|AMYG_SCHCM Glucoamylase ARB_02327-1 OS=Schizophyllum commune (strain H4-8 / FGSC 9210) OX=578458 GN=SCHCODRAFT_57589 PE=1 SV=1 && PF00723:Glycosyl hydrolases family 15|PF00686:Starch binding domain
A5348	76.8254	143.12	69.6266	202.145	230.465	242.539	96.524	225.049	-1.22423	0.00159638	0.00742292	2802	- && - && -
novel.364	58.7488	87.677	35.4034	131.872	165.523	181.904	60.6097	159.766	-1.40131	0.00159285	0.00740952	782	- && - && -
A7236	18.0766	14.1831	3.54034	0	0	0	11.9333	0	6.31508	0.00157977	0.00735473	450	- && - && -
A1106	173.987	68.3365	88.5084	644.609	202.745	196.078	110.277	347.811	-1.65517	0.00157624	0.00734132	1416	- && sp|D4AMT2|GTAA_ARTBC Probable glutaminase ARB_05535/05536 OS=Arthroderma benhamiae (strain ATCC MYA-4681 / CBS 112371) OX=663331 GN=ARB_05535/05536 PE=1 SV=2 && PF16335:Domain of unknown function (DUF4965)|PF17168:Domain of unknown function (DUF5127)
A9527	75.6956	73.494	57.8255	21.6894	25.3432	17.3242	69.005	21.4523	1.68567	0.00156907	0.00731173	1650	- && sp|D4DE18|Y5382_TRIVH Probable aspartic-type endopeptidase TRV_05382 OS=Trichophyton verrucosum (strain HKI 0517) OX=663202 GN=TRV_05382 PE=3 SV=1 && PF00026:Eukaryotic aspartyl protease
A0983	126.536	90.2558	123.912	27.7624	49.1024	48.0353	113.568	41.6334	1.44664	0.00156924	0.00731173	891	- && - && -
novel.418	397.684	255.295	338.692	31.2327	162.355	132.294	330.557	108.627	1.6045	0.00156183	0.00728319	720	- && - && -
A2766	22.5957	39.9704	43.6641	4.33788	4.75185	8.6621	35.4101	5.91727	2.57674	0.00156076	0.0072812	345	- && - && -
A0583	1463.07	2228.03	1667.5	1326.52	577.349	528.388	1786.2	810.754	1.13977	0.00156038	0.0072812	381	- && sp|Q95VF7|PRO1B_ACACA Profilin-1B OS=Acanthamoeba castellanii OX=5755 PE=1 SV=3 && PF00235:Profilin
A3885	190.934	122.49	135.713	376.528	273.231	275.612	149.712	308.457	-1.04118	0.00153684	0.00717846	2352	- && sp|P41410|RAD54_SCHPO DNA repair protein rhp54 OS=Schizosaccharomyces pombe (strain 972 / ATCC 24843) OX=284812 GN=rhp54 PE=1 SV=2 && PF08658:Rad54 N terminal|PF00176:SNF2 family N-terminal domain|PF00271:Helicase conserved C-terminal domain
A5802	1234.85	1473.75	1462.16	315.798	878.3	744.94	1390.25	646.346	1.10459	0.00153087	0.00715352	1557	- && - && PF08577:PI31 proteasome regulator|PF11566:PI31 proteasome regulator N-terminal
A0109	189.804	250.137	178.197	117.99	87.1172	70.0842	206.046	91.7306	1.16803	0.00152983	0.00715162	984	- && sp|Q03649|MGL2_YEAST Monoacylglycerol lipase OS=Saccharomyces cerevisiae (strain ATCC 204508 / S288c) OX=559292 GN=MGL2 PE=1 SV=1 && -
A3647	92.6423	190.827	195.899	260.273	450.634	396.881	159.789	369.263	-1.20995	0.00151907	0.00711012	1311	- && sp|O82244|ALG3_ARATH Dol-P-Man:Man(5)GlcNAc(2)-PP-Dol alpha-1,3-mannosyltransferase OS=Arabidopsis thaliana OX=3702 GN=ALG3 PE=1 SV=1 && PF05208:ALG3 protein
A5656	351.363	395.836	333.972	1096.62	540.919	575.636	360.39	737.723	-1.0334	0.00150049	0.00702608	561	- && sp|P53163|MNP1_YEAST 54S ribosomal protein L12, mitochondrial OS=Saccharomyces cerevisiae (strain ATCC 204508 / S288c) OX=559292 GN=MNP1 PE=1 SV=1 && PF16320:Ribosomal protein L7/L12 dimerisation domain|PF00542:Ribosomal protein L7/L12 C-terminal domain
A4893	761.475	515.747	713.968	3079.89	917.898	1016.62	663.73	1671.47	-1.33212	0.00150044	0.00702608	2124	- && - && PF07690:Major Facilitator Superfamily
A0857	6808.08	8878.59	8853.2	139426	19881.7	25751.6	8179.96	61686.3	-2.91479	0.00149616	0.00701738	1197	- && - && -
A6488	137.834	158.592	114.471	78.9494	754.752	648.082	136.966	493.928	-1.85099	0.00148925	0.00698786	1119	- && sp|I1S5P3|WOR1_GIBZE Global transcription regulator FGP1 OS=Gibberella zeae (strain ATCC MYA-4620 / CBS 123657 / FGSC 9075 / NRRL 31084 / PH-1) OX=229533 GN=FGP1 PE=3 SV=1 && PF09729:Gti1/Pac2 family
novel.2421	107.33	46.4173	25.9625	117.99	239.176	236.239	59.9031	197.802	-1.72137	0.00148717	0.00698101	2315	- && - && -
A5861	92.6423	87.677	180.557	351.368	248.68	248.838	120.292	282.962	-1.23313	0.00148036	0.00695191	810	- && sp|B0DK66|CTU1_LACBS Cytoplasmic tRNA 2-thiolation protein 1 OS=Laccaria bicolor (strain S238N-H82 / ATCC MYA-4686) OX=486041 GN=NCS6 PE=3 SV=1 && PF01171:PP-loop family
A9010	57.619	141.831	147.514	317.533	237.592	292.149	115.655	282.425	-1.28961	0.00147817	0.0069445	942	- && sp|B0XTU6|EGLX_ASPFC Probable endo-1,3(4)-beta-glucanase AFUB_029980 OS=Neosartorya fumigata (strain CEA10 / CBS 144.89 / FGSC A1163) OX=451804 GN=AFUB_029980 PE=3 SV=1 && PF00722:Glycosyl hydrolases family 16
A9504	44.0616	30.9448	59.0056	0	11.0876	3.93732	44.6707	5.00832	3.14837	0.00147205	0.00691865	555	- && - && PF02152:Dihydroneopterin aldolase
A0616	44.0616	88.9664	68.4465	14.7488	22.1753	18.8991	67.1582	18.6077	1.84844	0.00147105	0.00691681	2265	- && sp|O61661|CHK1_DROME Serine/threonine-protein kinase grp OS=Drosophila melanogaster OX=7227 GN=grp PE=1 SV=2 && PF00069:Protein kinase domain
A0912	102.81	99.2814	38.9437	24.2921	24.5512	17.3242	80.3452	22.0558	1.86548	0.00146084	0.00687735	1572	- && - && -
novel.3972	137.834	127.647	227.762	347.03	331.045	337.034	164.414	338.37	-1.04064	0.00146002	0.00687635	2608	- && O13871.1 RecName: Full=Uncharacterized methyltransferase C1B3.06c && PF08241:Methyltransferase domain
novel.3491	109.589	52.8641	121.552	26.8949	35.6389	9.44956	94.6683	23.9944	1.98206	0.00145462	0.00685377	2509	- && - && -
A8019	56.4892	51.5747	37.7636	164.839	102.957	114.97	48.6092	127.589	-1.39143	0.00145455	0.00685377	3105	- && - && -
A3606	49.7105	39.9704	28.3227	112.785	123.548	89.7708	39.3345	108.701	-1.46551	0.00144664	0.00682469	1914	- && sp|A8NVW1|IML2_COPC7 Inclusion body clearance protein IML2 OS=Coprinopsis cinerea (strain Okayama-7 / 130 / ATCC MYA-4618 / FGSC 9003) OX=240176 GN=IML2 PE=3 SV=2 && PF10300:Protein of unknown function (DUF3808)
A8556	183.025	412.598	168.756	124.063	89.4931	77.1714	254.793	96.9093	1.39427	0.00143955	0.00679408	1536	- && sp|B8NIX4|ABFC_ASPFN Probable alpha-L-arabinofuranosidase C OS=Aspergillus flavus (strain ATCC 200026 / FGSC A1120 / NRRL 3357 / JCM 12722 / SRRC 167) OX=332952 GN=abfC PE=3 SV=1 && PF06964:Alpha-L-arabinofuranosidase C-terminal domain
novel.791	38.4127	3.8681	28.3227	80.6846	118.004	114.182	23.5345	104.29	-2.14084	0.00143752	0.00679013	3217	- && - && -
A7983	91.5126	174.065	130.992	262.876	316.79	267.737	132.19	282.468	-1.09764	0.00142574	0.00674297	294	- && - && -
A5631	390.905	283.661	318.63	1075.79	487.064	566.974	331.066	709.944	-1.09986	0.00141756	0.00670706	777	- && - && PF00237:Ribosomal protein L22p/L17e
A6730	19.2063	12.8937	15.3415	91.9631	30.095	82.6836	15.8138	68.2472	-2.10624	0.00141132	0.00668314	753	- && - && -
novel.1739	140.093	122.49	202.979	174.383	558.342	495.314	155.188	409.346	-1.3993	0.00140629	0.00666765	1955	- && - && -
A0294	47.451	19.3405	21.242	51.187	141.763	139.381	29.3445	110.777	-1.9132	0.0014002	0.00664436	1380	- && - && -
novel.906	81.3445	55.4428	62.5459	19.9542	11.8796	23.6239	66.4444	18.4859	1.84713	0.00139093	0.00660866	3182	- && P49355.1 RecName: Full=Protein farnesyltransferase subunit beta; Short=FTase-beta; AltName: Full=CAAX farnesyltransferase subunit beta; AltName: Full=Ras proteins prenyltransferase subunit beta && PF00432:Prenyltransferase and squalene oxidase repeat
A8431	158.17	90.2558	205.34	30.3652	68.1098	55.1224	151.255	51.1991	1.56201	0.0013807	0.006566	891	- && - && PF01764:Lipase (class 3)
A2132	85.8636	134.094	88.5084	470.226	145.723	238.601	102.822	284.85	-1.47072	0.00138079	0.006566	783	- && - && -
A4421	82.4743	25.7874	25.9625	3.4703	9.50369	7.87463	44.7414	6.94954	2.68392	0.00137804	0.00655844	288	- && - && -
A5834	359.272	558.296	336.332	156.164	236.8	214.19	417.967	202.385	1.04509	0.00137374	0.00654073	459	- && - && -
A7130	465.471	363.602	231.302	162.237	168.691	172.454	353.458	167.794	1.07498	0.00136298	0.0064922	2202	- && - && -
A4184	145.742	140.541	143.974	58.9952	75.2376	47.2478	143.419	60.4935	1.24542	0.00135684	0.00646566	600	- && - && -
A7736	38.4127	0	14.1613	0	0	0	17.5247	0	6.87132	0.00135076	0.0064394	858	- && - && PF14223:gag-polypeptide of LTR copia-type
A3342	551.335	519.615	370.555	321.003	178.194	187.416	480.502	228.871	1.0708	0.00133707	0.0063822	963	- && sp|Q05788|PNPH_YEAST Purine nucleoside phosphorylase OS=Saccharomyces cerevisiae (strain ATCC 204508 / S288c) OX=559292 GN=PNP1 PE=1 SV=1 && PF01048:Phosphorylase superfamily
novel.1820	244.033	92.8345	138.073	26.0273	60.1901	62.9971	158.314	49.7381	1.66972	0.00133226	0.00636463	1588	- && - && -
novel.3340	103.94	146.988	106.21	287.168	258.184	205.528	119.046	250.293	-1.07334	0.00131629	0.00629363	2625	- && - && -
A4936	101.681	58.0216	67.2664	15.6164	22.9673	27.5612	75.6562	22.0483	1.77791	0.0013141	0.00628584	387	- && - && -
A1666	143.483	132.805	234.842	88.4928	55.4382	55.1224	170.377	66.3511	1.36232	0.00130274	0.0062394	1143	- && sp|A0A2H3CZX2|ARMP3_ARMGA Cytochrome P450 monooxygenase ARMGADRAFT_1018420 OS=Armillaria gallica OX=47427 GN=ARMGADRAFT_1018420 PE=1 SV=1 && PF00067:Cytochrome P450
novel.2629	335.546	480.934	444.902	317.533	1712.25	1609.57	420.461	1213.12	-1.529	0.00128176	0.00614929	3068	- && Q5RIV4.2 RecName: Full=tRNA-specific adenosine deaminase 2; AltName: Full=Deaminase domain-containing protein 1; AltName: Full=tRNA-specific adenosine-34 deaminase subunit ADAT2 && -
A5540	372.829	439.675	796.576	1253.65	1069.17	955.98	536.36	1092.93	-1.02681	0.00127128	0.00610676	2100	- && sp|E2JFG1|POPA_AMABI Prolyl oligopeptidase A OS=Amanita bisporigera OX=87325 GN=POPA PE=2 SV=1 && PF02897:Prolyl oligopeptidase, N-terminal beta-propeller domain|PF00326:Prolyl oligopeptidase family
A9642	134.444	73.494	232.482	26.0273	49.8944	56.6974	146.807	44.2063	1.73076	0.00126918	0.00610006	2154	- && - && -
A4380	146.872	117.333	121.552	24.2921	58.6061	51.9726	128.585	44.9569	1.5142	0.0012562	0.00604973	1386	- && sp|Q5A1M4|TRY3_CANAL Transcriptional regulator of yeast form adherence 3 OS=Candida albicans (strain SC5314 / ATCC MYA-2876) OX=237561 GN=TRY3 PE=2 SV=2 && PF00097:Zinc finger, C3HC4 type (RING finger)|PF03105:SPX domain
A3045	352.493	326.21	431.921	124.931	233.632	172.454	370.208	177.006	1.06396	0.00124723	0.0060091	744	- && - && -
A7910	303.912	324.921	243.103	176.118	77.6135	122.844	290.645	125.525	1.21225	0.00124532	0.00600244	1365	- && sp|Q00808|HETE1_PODAS Vegetative incompatibility protein HET-E-1 OS=Podospora anserina OX=2587412 GN=HET-E1 PE=4 SV=1 && PF06985:Heterokaryon incompatibility protein (HET)
A3963	192.063	168.907	186.458	229.04	515.575	481.14	182.476	408.585	-1.16307	0.0012288	0.00593038	702	- && - && PF00127:Copper binding proteins, plastocyanin/azurin family
A9317	19.2063	60.6003	38.9437	6.07303	8.71172	3.14985	39.5834	5.9782	2.72536	0.00122339	0.00590915	474	- && - && -
A2418	100.551	123.779	103.85	249.862	227.297	196.866	109.393	224.675	-1.03908	0.00122347	0.00590915	1665	- && - && PF07247:Alcohol acetyltransferase
A3518	189.804	226.929	418.94	697.531	566.262	536.262	278.557	600.018	-1.10683	0.00121837	0.00589262	1116	- && sp|B7QK46|QPCT_IXOSC Glutaminyl-peptide cyclotransferase OS=Ixodes scapularis OX=6945 GN=Qptc PE=1 SV=1 && PF04389:Peptidase family M28
A6175	229.346	355.866	239.563	45.9815	163.147	78.7463	274.925	95.9582	1.5169	0.00121462	0.00587946	1560	- && - && PF00651:BTB/POZ domain
A0650	179.636	238.533	260.805	301.916	691.394	511.851	226.325	501.72	-1.14919	0.00121158	0.00586727	936	- && sp|Q5ATG7|APDF_EMENI Aspyridones efflux protein apdF OS=Emericella nidulans (strain FGSC A4 / ATCC 38163 / CBS 112.46 / NRRL 194 / M139) OX=227321 GN=apdF PE=2 SV=1 && PF07690:Major Facilitator Superfamily
A2588	660.924	789.093	846.14	2441.36	1219.64	1103.24	765.386	1588.08	-1.05294	0.00120414	0.00583377	1485	- && sp|P46681|DLD2_YEAST D-2-hydroxyglutarate--pyruvate transhydrogenase DLD2 OS=Saccharomyces cerevisiae (strain ATCC 204508 / S288c) OX=559292 GN=DLD2 PE=1 SV=1 && PF01565:FAD binding domain|PF02913:FAD linked oxidases, C-terminal domain
A5559	63.2679	78.6515	30.6829	51.187	329.461	311.835	57.5341	230.828	-2.00582	0.00120311	0.00583126	999	- && - && -
A0925	75.6956	20.6299	86.1482	0	7.91975	12.5994	60.8245	6.83972	3.14614	0.00119497	0.00579427	981	- && - && -
novel.3358	167.208	180.512	303.289	70.2737	92.661	107.882	217.003	90.2724	1.26466	0.00119371	0.00579064	2934	- && - && -
A0402	23.7255	18.0512	21.242	117.99	56.2302	58.2723	21.0062	77.4976	-1.88031	0.00119351	0.00579064	1095	- && - && -
A2204	2.25957	2.57874	15.3415	58.1276	44.3506	40.9481	6.72659	47.8088	-2.82532	0.00118996	0.00577986	729	- && - && PF08445:FR47-like protein
A7002	134.444	107.018	180.557	679.312	180.57	333.097	140.673	397.66	-1.49824	0.00118432	0.00575742	3306	- && - && PF16862:Glycosyl hydrolase family 79 C-terminal beta domain
A2815	28.2446	9.02558	34.2233	114.52	70.4857	88.1959	23.8311	91.0672	-1.92806	0.00118255	0.00575129	1608	- && - && PF12937:F-box-like
A5475	10.1681	36.1023	14.1613	80.6846	76.0296	82.6836	20.1439	79.7993	-1.99501	0.00116874	0.00568902	1374	- && - && -
A3003	223.697	333.946	317.45	1269.26	427.666	505.551	291.698	734.16	-1.33168	0.00115891	0.00564844	900	- && sp|P38988|GGC1_YEAST Mitochondrial GTP/GDP carrier protein 1 OS=Saccharomyces cerevisiae (strain ATCC 204508 / S288c) OX=559292 GN=GGC1 PE=1 SV=1 && PF00153:Mitochondrial carrier protein
A4498	545.686	319.763	546.392	242.921	192.45	259.863	470.614	231.745	1.02272	0.0011571	0.00564448	1737	- && - && PF06985:Heterokaryon incompatibility protein (HET)
A1731	342.325	384.232	304.469	427.715	968.585	774.864	343.675	723.721	-1.07489	0.00114125	0.00557915	2205	- && sp|Q9C0V4|YOM2_SCHPO Uncharacterized protein PB7E8.02 OS=Schizosaccharomyces pombe (strain 972 / ATCC 24843) OX=284812 GN=SPBPB7E8.02 PE=4 SV=1 && PF04468:PSP1 C-terminal conserved region
A6229	13.5574	11.6043	4.72045	61.5979	56.2302	34.6484	9.96073	50.8255	-2.35063	0.00112891	0.00552839	1311	- && - && PF12937:F-box-like
A7275	2102.53	1291.95	1456.26	507.532	951.161	940.231	1616.91	799.641	1.01573	0.00112378	0.00550801	1839	- && sp|Q8WZK0|US107_SCHPO U1 snRNP-associated protein usp107 OS=Schizosaccharomyces pombe (strain 972 / ATCC 24843) OX=284812 GN=usp107 PE=1 SV=1 && PF01480:PWI domain|PF00076:RNA recognition motif. (a.k.a. RRM, RBD, or RNP domain)
novel.4119	6.77871	34.8129	8.26078	0	0	0.787463	16.6175	0.262488	5.82765	0.00111945	0.00549155	1396	- && P34121.1 RecName: Full=Coactosin; AltName: Full=Cyclic AMP-regulated protein p16; AltName: Full=Cytoskeletal protein p17 && PF00241:Cofilin/tropomyosin-type actin-binding protein
A8872	0	0	8.26078	60.7303	22.1753	38.5857	2.75359	40.4971	-3.87003	0.00111766	0.00548515	2565	- && - && PF11937:Protein of unknown function (DUF3455)
A6035	946.76	1103.7	1025.52	3172.73	1486.54	1580.44	1025.33	2079.9	-1.02038	0.00111689	0.00548375	462	- && sp|Q12644|NDUS8_NEUCR NADH-ubiquinone oxidoreductase 23 kDa subunit, mitochondrial OS=Neurospora crassa (strain ATCC 24698 / 74-OR23-1A / CBS 708.71 / DSM 1257 / FGSC 987) OX=367110 GN=nuo21.3c PE=2 SV=1 && PF12838:4Fe-4S dicluster domain
A9405	14.6872	0	40.1238	0	0	0	18.2703	0	6.9306	0.00111084	0.00545876	921	- && - && -
novel.974	83.6041	45.1279	35.4034	69.4061	248.68	263.013	54.7118	193.7	-1.82276	0.00110782	0.00544629	5871	- && Q09764.1 RecName: Full=Uncharacterized protein C24H6.11c && PF00916:Sulfate permease family
novel.520	67.7871	154.724	73.167	38.1733	19.7994	25.9863	98.5594	27.9863	1.81656	0.0010898	0.00536235	1010	- && - && -
A6781	260.98	430.649	402.418	1197.25	626.452	585.085	364.683	802.931	-1.13888	0.00108645	0.00534994	1932	- && sp|Q751L7|PYRG_ASHGO CTP synthase OS=Ashbya gossypii (strain ATCC 10895 / CBS 109.51 / FGSC 9923 / NRRL Y-1056) OX=284811 GN=URA7 PE=3 SV=1 && PF00117:Glutamine amidotransferase class-I|PF06418:CTP synthase N-terminus
A7696	610.084	676.918	1196.63	98.0361	358.764	414.206	827.879	290.335	1.51117	0.00108377	0.00533968	393	- && - && PF10342:Ser-Thr-rich glycosyl-phosphatidyl-inositol-anchored membrane family
A5941	94.9019	20.6299	25.9625	222.099	147.307	154.343	47.1648	174.583	-1.8833	0.00107544	0.00530325	1419	- && - && PF12689:Acid Phosphatase
novel.1780	350.233	259.163	226.582	153.561	111.668	131.506	278.659	132.245	1.07631	0.00107175	0.00528732	6000	- && Q68EV0.1 RecName: Full=Post-GPI attachment to proteins factor 3; AltName: Full=PER1-like domain-containing protein 1; Flags: Precursor [Xenopus laevis] && PF04080:Per1-like family
novel.1585	12.4276	0	43.6641	0	0	0	18.6973	0	6.96382	0.0010623	0.00524756	2140	- && - && -
novel.1379	12.4276	54.1535	28.3227	1.73515	5.54382	2.36239	31.6346	3.21379	3.29058	0.00105827	0.00523906	455	- && - && -
novel.2329	10.1681	38.681	33.0431	4.33788	1.58395	0.787463	27.2974	2.23643	3.6229	0.00105533	0.00522681	4758	- && - && -
A0035	638.328	566.033	355.214	115.388	236.008	294.511	519.858	215.302	1.27102	0.00105526	0.00522681	4203	- && - && -
A0801	607.824	639.527	579.435	1975.47	852.165	1015.83	608.929	1281.15	-1.07295	0.00105239	0.00521682	1620	- && - && -
A5476	115.238	55.4428	106.21	297.579	173.442	227.577	92.297	232.866	-1.33242	0.00105129	0.00521363	801	- && - && -
A6690	71.1764	18.0512	44.8443	223.835	94.245	156.705	44.6906	158.262	-1.81946	0.00104807	0.00519994	978	- && sp|B8PD44|STS10_POSPM Sesquiterpene synthase 10 OS=Postia placenta (strain ATCC 44394 / Madison 698-R) OX=561896 GN=STS-10 PE=1 SV=1 && PF19086:Terpene synthase family 2, C-terminal metal binding
A8098	97.1615	29.6555	95.5891	248.994	203.537	189.779	74.1353	214.103	-1.52666	0.00104655	0.0051952	2220	- && sp|Q10264|PSO2_SCHPO DNA cross-link repair protein pso2/snm1 OS=Schizosaccharomyces pombe (strain 972 / ATCC 24843) OX=284812 GN=pso2 PE=3 SV=3 && PF07522:DNA repair metallo-beta-lactamase
A0072	151.391	109.596	129.812	50.3194	47.5185	59.8472	130.267	52.5617	1.30993	0.00102568	0.00510228	1548	- && - && PF12937:F-box-like
A9286	82.4743	28.3661	84.9681	0	7.91975	14.9618	65.2695	7.62718	3.0908	0.00101166	0.0050382	1464	- && - && PF12937:F-box-like
A9419	378.478	381.653	219.501	1179.04	567.054	540.987	326.544	762.359	-1.22307	0.00101191	0.0050382	963	- && sp|Q9P3T7|ODC_SCHPO Probable mitochondrial 2-oxodicarboxylate carrier OS=Schizosaccharomyces pombe (strain 972 / ATCC 24843) OX=284812 GN=SPAC328.09 PE=3 SV=1 && PF00153:Mitochondrial carrier protein
novel.2691	230.476	228.218	172.296	295.843	507.656	515.788	210.33	439.762	-1.06458	0.0010105	0.00503562	10362	- && - && -
A5576	120.887	109.596	136.893	384.336	213.833	230.727	122.459	276.299	-1.17289	0.00100609	0.00501803	1389	- && sp|O94673|GPC1_SCHPO Glycerophosphocholine acyltransferase 1 OS=Schizosaccharomyces pombe (strain 972 / ATCC 24843) OX=284812 GN=gpc1 PE=3 SV=2 && PF10998:Protein of unknown function (DUF2838)
A3849	49.7105	132.805	96.7692	265.478	229.673	215.765	93.0949	236.972	-1.35065	0.00100588	0.00501803	885	- && - && -
A3517	3.38935	0	4.72045	23.4246	25.3432	44.8854	2.70327	31.2177	-3.50978	0.00100248	0.00500666	390	- && - && -
A8369	21.4659	20.6299	0	122.328	79.9894	73.2341	14.0319	91.8506	-2.71183	0.000993813	0.00496994	1545	- && - && -
A2610	53.0999	20.6299	103.85	223.835	169.483	196.078	59.1932	196.465	-1.72806	0.000990763	0.00495688	900	- && - && PF13417:Glutathione S-transferase, N-terminal domain
novel.2128	415.761	586.663	348.133	122.328	241.552	232.302	450.185	198.727	1.17852	0.000988431	0.00494958	843	- && - && -
novel.2037	76.8254	128.937	25.9625	186.529	274.815	281.912	77.2416	247.752	-1.684	0.000981683	0.00492143	802	- && - && -
A5132	135.574	224.35	167.576	439.861	281.943	399.244	175.833	373.683	-1.08879	0.000975841	0.00489736	1122	- && - && -
A1728	15.817	48.996	34.2233	100.639	109.292	114.97	33.0121	108.3	-1.7196	0.00097573	0.00489736	1056	- && - && -
A7150	277.927	422.913	148.694	30.3652	121.172	100.795	283.178	84.1109	1.74951	0.000973293	0.00488891	1644	- && - && -
A2933	102.81	515.747	152.234	100.639	26.1352	58.2723	256.931	61.6821	2.05882	0.000969023	0.00487178	423	- && sp|O74238|SNP1_PHANO Protein SnodProt1 OS=Phaeosphaeria nodorum (strain SN15 / ATCC MYA-4574 / FGSC 10173) OX=321614 GN=SNOG_13722 PE=2 SV=1 && PF07249:Cerato-platanin
A6773	822.483	1494.38	798.936	1477.48	2944.56	2243.48	1038.6	2221.84	-1.09752	0.000965077	0.0048541	903	- && - && PF11790:Glycosyl hydrolase catalytic core
A3698	142.353	177.933	112.111	256.802	381.732	286.637	144.132	308.39	-1.09867	0.000956963	0.00481757	3741	- && - && -
A9893	124.276	99.2814	69.6266	268.949	176.61	244.114	97.7281	229.891	-1.23326	0.000955485	0.00481226	3420	- && sp|O42709|MCM10_SCHPO DNA replication licensing factor mcm10 OS=Schizosaccharomyces pombe (strain 972 / ATCC 24843) OX=284812 GN=mcm10 PE=1 SV=1 && PF09329:Primase zinc finger
A8218	114.108	52.8641	105.03	0	19.0074	18.1117	90.6674	12.373	2.86873	0.000950934	0.00479147	576	- && - && -
A7775	245.163	390.679	280.867	59.8627	183.738	88.9833	305.57	110.861	1.46126	0.000946331	0.0047704	1464	- && - && PF01926:50S ribosome-binding GTPase
A0154	375.089	388.1	421.3	84.1549	204.329	210.253	394.829	166.246	1.24683	0.000941693	0.00474913	1218	- && - && PF13229:Right handed beta helix region
novel.1652	146.872	85.0983	167.576	25.1597	48.3104	55.9099	133.182	43.1267	1.62566	0.000940451	0.00474498	2523	- && - && -
A5209	94.9019	37.3917	152.234	259.405	286.695	273.25	94.8427	273.117	-1.52384	0.000938103	0.00473525	1950	- && sp|A7EZP8|UTP25_SCLS1 U3 small nucleolar RNA-associated protein 25 OS=Sclerotinia sclerotiorum (strain ATCC 18683 / 1980 / Ss-1) OX=665079 GN=utp25 PE=3 SV=1 && PF06862:Utp25, U3 small nucleolar RNA-associated SSU processome protein 25
novel.1011	49.7105	77.3621	40.1238	3.4703	13.4636	14.1743	55.7321	10.3694	2.41925	0.000926862	0.00468686	2612	- && - && -
A4482	180.766	139.252	226.582	72.0088	89.4931	71.6592	182.2	77.7204	1.22952	0.00092612	0.0046852	717	- && - && -
A7837	14.6872	18.0512	24.7824	0	1.58395	0	19.1736	0.527983	5.15747	0.000922539	0.00467123	1401	- && - && PF12937:F-box-like
A8623	61.0084	36.1023	63.7261	15.6164	10.2957	11.0245	53.6122	12.3122	2.12639	0.000920672	0.00466389	1197	- && - && -
novel.4174	57.619	21.9193	56.6454	5.20546	2.37592	11.8119	45.3946	6.46444	2.81109	0.00091363	0.00463236	3146	- && - && -
A6684	216.919	263.031	129.812	520.546	426.874	372.47	203.254	439.963	-1.11471	0.000911168	0.00462194	1845	- && sp|F4J4C8|EVN_ARATH Dolichol kinase EVAN OS=Arabidopsis thaliana OX=3702 GN=EVN PE=2 SV=1 && -
novel.2177	239.514	259.163	375.276	108.447	171.858	84.2586	291.318	121.521	1.26118	0.000907252	0.00460414	882	- && - && -
novel.3989	111.849	150.856	83.788	31.2327	48.3104	40.1606	115.498	39.9013	1.53113	0.000906554	0.00460266	849	- && - && -
A1463	179.636	183.09	210.06	80.6846	20.5913	77.9589	190.929	59.7449	1.67724	0.000901958	0.00458344	837	- && - && -
A0119	124.276	188.248	116.831	43.3788	67.3178	51.1851	143.118	53.9606	1.40516	0.000899365	0.00457231	420	- && - && -
A4261	125.406	47.7066	41.3039	22.557	9.50369	11.8119	71.4722	14.6242	2.29435	0.00089683	0.00456352	363	- && - && -
A1529	141.223	192.116	148.694	39.0409	70.4857	74.809	160.678	61.4452	1.38438	0.000881949	0.00449385	567	- && sp|P0CP73|BUD32_CRYNB EKC/KEOPS complex subunit BUD32 OS=Cryptococcus neoformans var. neoformans serotype D (strain B-3501A) OX=283643 GN=BUD32 PE=3 SV=1 && PF06293:Lipopolysaccharide kinase (Kdo/WaaP) family
A3298	111.849	139.252	110.931	46.8491	35.6389	54.335	120.677	45.6076	1.40324	0.000872927	0.00445189	1704	- && - && PF04548:AIG1 family
A6829	51.9701	162.46	82.6078	307.989	238.384	262.225	99.0128	269.533	-1.44787	0.000871491	0.00444657	1656	- && - && -
A4149	358.142	175.354	387.077	643.741	631.996	683.518	306.858	653.085	-1.08861	0.000857269	0.00437597	1272	- && sp|P0CO07|HAT1_CRYNB Histone acetyltransferase type B catalytic subunit OS=Cryptococcus neoformans var. neoformans serotype D (strain B-3501A) OX=283643 GN=HAT1 PE=3 SV=1 && PF10394:Histone acetyl transferase HAT1 N-terminus
A0602	406.722	226.929	328.071	372.19	1043.82	990.629	320.574	802.214	-1.32296	0.000845098	0.00431579	2478	- && - && PF13632:Glycosyl transferase family group 2
novel.2720	38.4127	51.5747	31.863	3.4703	6.3358	10.237	40.6168	6.68104	2.59725	0.00084447	0.00431469	2512	- && - && -
A4397	237.255	201.141	205.34	93.6982	93.453	117.332	214.579	101.494	1.08007	0.0008445	0.00431469	1593	- && sp|Q6C8F0|CEX1_YARLI Citrate exporter 1 OS=Yarrowia lipolytica (strain CLIB 122 / E 150) OX=284591 GN=CEX1 PE=3 SV=1 && PF07690:Major Facilitator Superfamily
novel.2221	517.441	654.999	1021.98	1350.82	1820.75	1255.22	731.473	1475.59	-1.01248	0.000835568	0.00427676	2944	- && Q9UT46.4 RecName: Full=Transcriptional regulatory protein moc3; AltName: Full=Multicopy suppressor of overexpressed cyr1 protein 3 && PF00172:Fungal Zn(2)-Cys(6) binuclear cluster domain
A7368	251.942	143.12	153.415	46.8491	89.4931	67.7218	182.825	68.0214	1.42604	0.000823051	0.00421842	2085	- && sp|Q5KPJ5|ILVB_CRYNJ Acetolactate synthase, mitochondrial OS=Cryptococcus neoformans var. neoformans serotype D (strain JEC21 / ATCC MYA-565) OX=214684 GN=ILV2 PE=3 SV=1 && PF00205:Thiamine pyrophosphate enzyme, central domain|PF02775:Thiamine pyrophosphate enzyme, C-terminal TPP binding domain|PF02776:Thiamine pyrophosphate enzyme, N-terminal TPP binding domain
A1381	0	2.57874	0	44.2464	7.91975	29.1361	0.859579	27.1008	-5.04474	0.000816368	0.00418795	768	- && - && PF14223:gag-polypeptide of LTR copia-type
novel.2346	83.6041	131.516	31.863	0.867576	14.2555	18.8991	82.3276	11.3407	2.85355	0.000811133	0.00416298	3234	- && - && -
A1861	240.644	186.958	317.45	651.55	415.787	485.077	248.351	517.471	-1.05817	0.000802103	0.00412037	1170	- && sp|P0CR29|RUVB2_CRYNB RuvB-like helicase 2 OS=Cryptococcus neoformans var. neoformans serotype D (strain B-3501A) OX=283643 GN=RVB2 PE=3 SV=1 && PF06068:TIP49 P-loop domain
A5508	275.667	274.635	135.713	97.1685	101.373	75.5965	228.672	91.3792	1.32338	0.000800372	0.00411335	411	- && sp|Q60EQ4|NFYB3_ORYSJ Nuclear transcription factor Y subunit B-3 OS=Oryza sativa subsp. japonica OX=39947 GN=NFYB3 PE=1 SV=2 && PF00808:Histone-like transcription factor (CBF/NF-Y) and archaeal histone
novel.136	47.451	14.1831	18.8818	138.812	72.0697	107.882	26.8386	106.255	-1.97874	0.000800205	0.00411335	1139	- && - && -
A6114	737.749	629.212	495.647	413.834	223.337	235.451	620.869	290.874	1.09468	0.0007942	0.00408719	1749	- && sp|Q00808|HETE1_PODAS Vegetative incompatibility protein HET-E-1 OS=Podospora anserina OX=2587412 GN=HET-E1 PE=4 SV=1 && -
A6428	30.5042	30.9448	66.0863	304.519	64.1499	144.893	42.5118	171.187	-2.00833	0.000791585	0.00407558	3093	- && sp|P0CT89|OMT1_PHACR 4-O-methyltransferase 1 OS=Phanerochaete chrysosporium (strain RP-78 / ATCC MYA-4764 / FGSC 9002) OX=273507 GN=fgenesh1_kg.2_#_1379_#_Locus12621v1rpkm4.09 PE=1 SV=1 && PF00891:O-methyltransferase domain
A5615	12.4276	39.9704	0	53.7897	158.395	196.078	17.466	136.088	-2.96942	0.000791129	0.00407509	522	- && - && -
A7007	995.34	1226.19	1052.66	1283.14	2782.21	2599.42	1091.4	2221.59	-1.02564	0.000787984	0.00406258	837	- && - && -
A9125	266.629	217.903	398.878	1919.95	422.122	496.102	294.47	946.057	-1.68337	0.000780664	0.00402851	786	- && - && -
A9326	126.536	141.831	116.831	237.716	249.472	295.299	128.399	260.829	-1.02333	0.000776193	0.00400909	3789	- && sp|O94383|SMC1_SCHPO Structural maintenance of chromosomes protein 1 OS=Schizosaccharomyces pombe (strain 972 / ATCC 24843) OX=284812 GN=psm1 PE=1 SV=2 && PF02463:RecF/RecN/SMC N terminal domain|PF06470:SMC proteins Flexible Hinge Domain
A0681	62.1382	117.333	71.9868	328.811	175.818	174.817	83.8192	226.482	-1.43583	0.000775643	0.00400808	1101	- && - && -
A5752	265.499	303.002	238.383	378.263	641.499	600.834	268.961	540.199	-1.00681	0.000772813	0.00399528	1095	- && sp|Q6FLQ5|AIM32_CANGA Altered inheritance of mitochondria protein 32 OS=Candida glabrata (strain ATCC 2001 / CBS 138 / JCM 3761 / NBRC 0622 / NRRL Y-65) OX=284593 GN=AIM32 PE=3 SV=1 && PF06999:Sucrase/ferredoxin-like
A8770	186.414	141.831	244.283	83.2873	72.8617	85.8335	190.843	80.6608	1.24327	0.000770309	0.00398415	885	- && - && -
novel.4291	246.293	473.198	315.09	199.542	116.42	99.2204	344.86	138.394	1.3176	0.000754822	0.00391657	1216	- && - && -
A3403	468.861	591.82	442.542	154.429	279.567	277.187	501.074	237.061	1.07873	0.000751051	0.00389879	2049	- && sp|Q9EQN5|SMBP2_RAT DNA-binding protein SMUBP-2 OS=Rattus norvegicus OX=10116 GN=Ighmbp2 PE=1 SV=1 && PF13087:AAA domain|PF13086:AAA domain
A7690	158.17	217.903	346.953	412.099	604.277	621.308	241.009	545.895	-1.17989	0.000749572	0.00389289	2430	- && - && PF14197:Centrosome localisation domain of PPC89|PF06657:Centrosome microtubule-binding domain of Cep57
A0601	7.90849	0	5.90056	20.8218	59.3981	54.335	4.60302	44.8516	-3.26673	0.00074339	0.00386433	291	- && - && -
A4031	1.12978	6.44684	11.8011	30.3652	50.6864	63.7845	6.45925	48.2787	-2.9077	0.000737783	0.00383696	1686	- && - && -
A4089	178.506	284.95	312.73	125.799	108.501	111.82	258.729	115.373	1.16488	0.000728698	0.00379492	924	- && - && -
A5342	152.521	228.218	161.675	90.2279	62.566	71.6592	180.805	74.8177	1.27298	0.000727436	0.00379009	1281	- && sp|P07921|LACP_KLULA Lactose permease OS=Kluyveromyces lactis (strain ATCC 8585 / CBS 2359 / DSM 70799 / NBRC 1267 / NRRL Y-1140 / WM37) OX=284590 GN=LAC12 PE=3 SV=1 && PF00083:Sugar (and other) transporter
A8781	10.1681	39.9704	0	107.579	125.132	131.506	16.7128	121.406	-2.86987	0.000723213	0.00376983	1332	- && - && PF12937:F-box-like
novel.1928	379.608	351.998	495.647	1316.98	639.915	706.354	409.084	887.75	-1.11732	0.000722706	0.00376892	1709	- && - && -
A7965	33.8935	45.1279	41.3039	214.291	100.581	82.6836	40.1085	132.519	-1.72451	0.000720802	0.00376072	783	- && sp|A6H7A0|FACE2_BOVIN CAAX prenyl protease 2 OS=Bos taurus OX=9913 GN=RCE1 PE=2 SV=1 && PF02517:CPBP intramembrane metalloprotease
novel.4370	27.1148	46.4173	11.8011	0	3.95987	0.787463	28.4444	1.58245	4.15012	0.000720344	0.00376006	1148	- && - && -
A1790	171.727	55.4428	128.632	26.0273	40.3907	34.6484	118.601	33.6888	1.81625	0.000712664	0.00372341	2316	- && - && PF17667:Fungal protein kinase
A1149	230.476	518.326	415.399	1297.89	705.649	724.466	388.067	909.336	-1.22906	0.000711927	0.00372127	1389	- && sp|P47154|STE24_YEAST CAAX prenyl protease 1 OS=Saccharomyces cerevisiae (strain ATCC 204508 / S288c) OX=559292 GN=STE24 PE=1 SV=1 && PF16491:CAAX prenyl protease N-terminal, five membrane helices|PF01435:Peptidase family M48
A9768	4.51914	1.28937	0	31.2327	33.2629	22.8364	1.93617	29.1107	-3.88955	0.00070983	0.00371203	1770	- && - && -
A3294	395.425	252.716	243.103	905.749	563.094	490.59	297.081	653.144	-1.13562	0.000706034	0.00369559	894	- && sp|Q5BKM4|VP26B_XENTR Vacuolar protein sorting-associated protein 26B OS=Xenopus tropicalis OX=8364 GN=vps26b PE=2 SV=1 && PF03643:Vacuolar protein sorting-associated protein 26
A2335	298.263	256.584	528.69	648.947	806.23	857.547	361.179	770.908	-1.09355	0.000700259	0.00366744	1497	- && sp|F1SY95|CY103_POSPM Cytochrome P450 monooxygenase 103 OS=Postia placenta (strain ATCC 44394 / Madison 698-R) OX=561896 GN=CYP103 PE=1 SV=1 && PF00067:Cytochrome P450
novel.2466	21.4659	30.9448	0	109.315	117.212	114.182	17.4702	113.57	-2.7047	0.000697265	0.00365475	2379	- && - && PF08167:rRNA processing/ribosome biogenesis
A9348	239.514	250.137	233.662	143.15	94.245	88.9833	241.105	108.793	1.14927	0.000684257	0.00358845	1062	- && sp|Q9HDX3|YKN2_SCHPO AB hydrolase superfamily protein B1A11.02 OS=Schizosaccharomyces pombe (strain 972 / ATCC 24843) OX=284812 GN=SPAPB1A11.02 PE=3 SV=1 && PF07859:alpha/beta hydrolase fold
A5951	1210	821.328	1202.53	3292.45	1620.38	1842.66	1077.95	2251.83	-1.06249	0.000684299	0.00358845	1890	- && sp|Q9USP8|IDH2_SCHPO Isocitrate dehydrogenase [NAD] subunit 2, mitochondrial OS=Schizosaccharomyces pombe (strain 972 / ATCC 24843) OX=284812 GN=idh2 PE=1 SV=2 && PF00180:Isocitrate/isopropylmalate dehydrogenase|PF03357:Snf7
A2075	180.766	237.244	156.955	103.242	42.7666	60.6347	191.655	68.8809	1.47771	0.000678379	0.00356236	1380	- && sp|O94528|CAF5_SCHPO Caffeine resistance protein 5 OS=Schizosaccharomyces pombe (strain 972 / ATCC 24843) OX=284812 GN=caf5 PE=3 SV=1 && PF07690:Major Facilitator Superfamily
novel.3837	223.697	470.619	339.872	144.018	145.723	165.367	344.73	151.703	1.18314	0.000675607	0.00355109	1293	- && - && PF12937:F-box-like
A8546	503.884	321.053	532.231	161.369	217.001	255.138	452.389	211.169	1.09913	0.000669143	0.00352038	4815	- && sp|Q2MHE4|HT1_ARATH Serine/threonine/tyrosine-protein kinase HT1 OS=Arabidopsis thaliana OX=3702 GN=HT1 PE=1 SV=1 && PF17667:Fungal protein kinase|PF07714:Protein tyrosine and serine/threonine kinase
novel.2381	49.7105	25.7874	22.4221	1.73515	5.54382	3.93732	32.64	3.73876	3.12002	0.000666324	0.00350718	1211	- && - && -
A3244	173.987	100.571	166.396	406.026	293.823	288.212	146.984	329.353	-1.162	0.000663937	0.00349624	1122	- && - && PF01408:Oxidoreductase family, NAD-binding Rossmann fold
A4600	285.836	433.228	494.467	203.88	209.873	163.005	404.51	192.253	1.07297	0.000663338	0.00349471	591	- && - && -
novel.3132	9.03828	0	5.90056	78.9494	21.3833	48.0353	4.97961	49.456	-3.29323	0.000661534	0.00348683	709	- && - && -
A3459	599.916	353.287	588.876	1501.77	858.5	914.245	514.026	1091.51	-1.08569	0.000659407	0.00347724	2721	- && sp|H1AE12|EGCR1_CRYNH Glucosylceramidase OS=Cryptococcus neoformans var. grubii serotype A (strain H99 / ATCC 208821 / CBS 10515 / FGSC 9487) OX=235443 GN=EGC1 PE=1 SV=1 && PF18564:Glycoside hydrolase family 5 C-terminal domain|PF00150:Cellulase (glycosyl hydrolase family 5)|PF02668:Taurine catabolism dioxygenase TauD, TfdA family
A9149	107.33	56.7322	147.514	183.059	319.166	364.595	103.859	288.94	-1.47483	0.00065782	0.00347048	636	- && - && -
A7154	246.293	395.836	308.009	182.191	106.917	129.144	316.713	139.417	1.18401	0.000657242	0.00346905	783	- && - && -
A4813	35.0233	70.9153	80.2476	118.858	221.753	207.103	62.0621	182.571	-1.55902	0.000654278	0.00345985	672	- && sp|Q96NC0|ZMAT2_HUMAN Zinc finger matrin-type protein 2 OS=Homo sapiens OX=9606 GN=ZMAT2 PE=1 SV=1 && PF12171:Zinc-finger double-stranded RNA-binding
A9924	3563.34	2904.95	2877.11	14007.9	3932.15	5562.64	3115.13	7834.23	-1.33044	0.000651407	0.00344628	2028	- && sp|P59769|BIP_ASPAW Endoplasmic reticulum chaperone BiP OS=Aspergillus awamori OX=105351 GN=bipA PE=2 SV=1 && PF00012:Hsp70 protein
A5433	66.6573	43.8385	90.8686	3.4703	13.4636	19.6866	67.1215	12.2068	2.45428	0.000647703	0.00342829	759	- && - && -
A3330	61.0084	92.8345	122.732	143.15	287.487	348.059	92.1915	259.565	-1.49454	0.000645105	0.00341613	954	- && - && PF03372:Endonuclease/Exonuclease/phosphatase family
A9804	61.0084	55.4428	178.197	710.545	107.709	412.631	98.216	410.295	-2.06186	0.000642849	0.00340737	966	- && - && -
A2444	123.147	104.439	161.675	206.483	372.228	329.947	129.754	302.886	-1.22272	0.000642449	0.00340684	1197	- && - && -
A0183	176.246	384.232	297.388	431.185	825.237	777.226	285.955	677.883	-1.24644	0.000640925	0.00340035	1506	- && sp|Q9UT92|YL47_SCHPO Uncharacterized transporter C323.07c OS=Schizosaccharomyces pombe (strain 972 / ATCC 24843) OX=284812 GN=SPAC323.07c PE=1 SV=1 && PF01554:MatE
novel.3165	11.2978	37.3917	51.9249	3.4703	1.58395	4.72478	33.5382	3.25968	3.36239	0.000633892	0.00337094	285	- && - && -
A8290	2046.04	1391.23	1469.24	1139.13	543.295	568.548	1635.5	750.323	1.12459	0.00062948	0.00334905	2181	- && sp|D4AZG9|SCPE_ARTBC Carboxypeptidase Y homolog ARB_06361 OS=Arthroderma benhamiae (strain ATCC MYA-4681 / CBS 112371) OX=663331 GN=ARB_01587 PE=3 SV=1 && PF00450:Serine carboxypeptidase
A7717	48.5807	43.8385	71.9868	17.3515	8.71172	6.29971	54.802	10.7876	2.3511	0.000627957	0.00334251	1608	- && - && -
A5841	152.521	126.358	202.979	71.1412	66.5259	53.5475	160.619	63.7382	1.33463	0.000624753	0.00332702	2256	- && - && -
A2965	2018.93	2729.59	2668.23	780.818	1626.72	1274.9	2472.25	1227.48	1.00989	0.000624441	0.00332692	906	- && - && -
A9958	21.4659	30.9448	76.7073	147.488	148.099	148.043	43.0393	147.877	-1.7804	0.000614118	0.00327655	891	- && - && -
A2101	855.247	602.135	678.564	3448.61	789.599	1619.02	711.982	1952.41	-1.45509	0.000607261	0.00324149	4476	- && sp|P9WEU4|AFR1_CRYGR ABC multidrug transporter AFR1 OS=Cryptococcus gattii serotype B (strain R265) OX=294750 GN=AFR1 PE=1 SV=1 && PF06422:CDR ABC transporter|PF01061:ABC-2 type transporter|PF00005:ABC transporter|PF14510:ABC-transporter N-terminal|PF19055:ABC-2 type transporter
A2761	68.9169	56.7322	165.216	343.56	264.519	231.514	96.9549	279.865	-1.5281	0.000603373	0.00322296	1446	- && sp|O42936|LAS1_SCHPO Pre-rRNA-processing protein las1 OS=Schizosaccharomyces pombe (strain 972 / ATCC 24843) OX=284812 GN=las1 PE=1 SV=1 && PF04031:Las1-like
novel.3786	84.7339	85.0983	110.931	195.205	193.242	240.176	93.5876	209.541	-1.16272	0.000599904	0.00320827	2426	- && Q7N3M0.1 RecName: Full=Uncharacterized Nudix hydrolase NudL && PF00293:NUDIX domain
A0569	123.147	167.618	107.39	229.908	336.589	317.348	132.718	294.615	-1.1522	0.000599581	0.00320806	924	- && - && PF03105:SPX domain
A9153	623.641	682.076	548.752	2711.17	1001.06	934.719	618.156	1548.98	-1.32519	0.000599029	0.00320662	1065	- && sp|Q4W9V1|ERG6_ASPFU Sterol 24-C-methyltransferase OS=Neosartorya fumigata (strain ATCC MYA-4609 / Af293 / CBS 101355 / FGSC A1100) OX=330879 GN=erg6 PE=3 SV=1 && PF13847:Methyltransferase domain|PF08498:Sterol methyltransferase C-terminal
novel.3678	195.453	297.844	257.264	85.0224	92.661	140.168	250.187	105.951	1.23817	0.000598296	0.00320456	2147	- && - && -
A2200	277.927	224.35	142.794	408.628	448.258	531.538	215.024	462.808	-1.10576	0.000598362	0.00320456	2190	- && sp|P23262|NHG1_PSEPU Salicylate hydroxylase OS=Pseudomonas putida OX=303 GN=nahG PE=1 SV=4 && PF01494:FAD binding domain
A5874	144.612	220.482	75.5272	467.623	351.637	326.797	146.874	382.019	-1.38039	0.000593015	0.00318194	915	- && sp|Q8VEB6|RNZ1_MOUSE Zinc phosphodiesterase ELAC protein 1 OS=Mus musculus OX=10090 GN=Elac1 PE=2 SV=1 && -
A4685	524.22	350.708	572.354	1682.23	811.774	813.449	482.428	1102.48	-1.19178	0.000591711	0.00317645	3621	- && sp|P46056|CARB_CUTCT Carbamoyl-phosphate synthase arginine-specific large chain OS=Cutaneotrichosporon cutaneum OX=5554 GN=argA PE=3 SV=1 && PF02787:Carbamoyl-phosphate synthetase large chain, oligomerisation domain|PF02786:Carbamoyl-phosphate synthase L chain, ATP binding domain
A9367	20.3361	34.8129	9.4409	134.474	95.0369	55.9099	21.53	95.1404	-2.14817	0.00059101	0.00317457	1161	- && - && -
A4629	110.719	85.0983	70.8067	87.6252	457.761	398.456	88.8746	314.614	-1.82373	0.000582579	0.00313486	609	- && sp|Q9M9F1|GSTUN_ARATH Glutathione S-transferase U23 OS=Arabidopsis thaliana OX=3702 GN=GSTU23 PE=1 SV=1 && PF13417:Glutathione S-transferase, N-terminal domain|PF13410:Glutathione S-transferase, C-terminal domain
novel.630	224.827	306.87	333.972	314.063	1347.15	800.063	288.556	820.425	-1.50793	0.000580636	0.00312589	1024	- && - && -
A2998	404.463	198.563	355.214	595.157	750	682.731	319.413	675.963	-1.08048	0.000578607	0.00311645	2412	- && sp|H1AE13|EGCR1_ASPFM Glucosylceramidase OS=Neosartorya fumigata OX=746128 GN=egc1 PE=1 SV=1 && PF00150:Cellulase (glycosyl hydrolase family 5)
A6951	125.406	156.014	228.942	43.3788	45.9345	85.046	170.12	58.1198	1.5482	0.000576917	0.00310919	924	- && sp|B7SIW2|XYNC_PHACH Endo-1,4-beta-xylanase C OS=Phanerochaete chrysosporium OX=5306 GN=xynC PE=1 SV=1 && PF00734:Fungal cellulose binding domain|PF00331:Glycosyl hydrolase family 10
A2031	232.736	273.346	375.276	156.164	132.26	99.2204	293.786	129.215	1.18566	0.000576986	0.00310919	6417	- && sp|Q9P2E3|ZNFX1_HUMAN NFX1-type zinc finger-containing protein 1 OS=Homo sapiens OX=9606 GN=ZNFX1 PE=2 SV=2 && PF13086:AAA domain|PF13087:AAA domain
A6451	341.195	587.952	437.822	255.067	211.457	183.479	455.656	216.668	1.07223	0.000574607	0.00309932	2853	- && sp|P0CO61|ATG15_CRYNB Putative lipase ATG15 OS=Cryptococcus neoformans var. neoformans serotype D (strain B-3501A) OX=283643 GN=ATG15 PE=3 SV=1 && PF12937:F-box-like|PF01764:Lipase (class 3)
A3717	412.371	460.304	254.904	931.777	604.277	815.812	375.86	783.955	-1.06081	0.000572315	0.00308843	654	- && sp|P38523|GRPE_YEAST GrpE protein homolog, mitochondrial OS=Saccharomyces cerevisiae (strain ATCC 204508 / S288c) OX=559292 GN=MGE1 PE=1 SV=1 && PF01025:GrpE
A8519	303.912	381.653	286.767	117.123	197.202	116.545	324.111	143.623	1.17328	0.000566006	0.0030573	1203	- && sp|P34211|YUAR_ECOLI Putative hydrolase YuaR OS=Escherichia coli (strain K12) OX=83333 GN=yuaR PE=3 SV=3 && PF00561:alpha/beta hydrolase fold
A3385	331.027	429.36	287.947	203.88	102.165	144.106	349.445	150.05	1.22015	0.000563792	0.00304825	1371	- && - && -
novel.2396	46.3212	76.0727	67.2664	11.2785	3.95987	19.6866	63.2201	11.6416	2.43969	0.000563297	0.00304702	1285	- && - && -
A5293	711.764	860.009	942.91	282.83	502.112	467.753	838.228	417.565	1.00478	0.000561296	0.0030391	939	- && - && PF08492:SRP72 RNA-binding domain|PF17004:Putative TPR-like repeat
novel.1449	437.227	317.185	172.296	787.759	683.474	640.995	308.903	704.076	-1.18818	0.000557875	0.00302347	2240	- && - && -
novel.2495	480.158	660.157	357.574	1257.12	885.428	907.158	499.296	1016.57	-1.02615	0.000555199	0.00301041	6378	- && - && -
novel.2703	331.027	211.456	363.475	121.461	158.395	123.632	301.986	134.496	1.16736	0.000545469	0.00295907	1636	- && - && -
A7000	7.90849	73.494	29.5028	4.33788	0.791975	3.14985	36.9684	2.7599	3.74847	0.000540978	0.00293611	798	- && - && -
A1985	414.631	255.295	277.326	169.177	138.596	103.158	315.751	136.977	1.20625	0.000535245	0.00290778	1260	- && sp|F1SY91|CY098_POSPM Cytochrome P450 monooxygenase 98 OS=Postia placenta (strain ATCC 44394 / Madison 698-R) OX=561896 GN=CYP098 PE=1 SV=1 && PF00067:Cytochrome P450
novel.925	256.461	431.938	365.835	149.223	193.242	140.168	351.411	160.878	1.1263	0.000531537	0.00288902	1138	- && - && PF00651:BTB/POZ domain
A0661	88.1232	143.12	90.8686	183.926	330.253	284.274	107.371	266.151	-1.31197	0.000530645	0.00288694	1203	- && - && PF13279:Thioesterase-like superfamily
A5062	290.355	328.789	413.039	1266.66	546.462	616.584	344.061	809.902	-1.23484	0.000520871	0.00283786	918	- && sp|Q09444|UBH4_CAEEL Ubiquitin carboxyl-terminal hydrolase ubh-4 OS=Caenorhabditis elegans OX=6239 GN=ubh-4 PE=1 SV=2 && PF18031:Ubiquitin carboxyl-terminal hydrolases|PF01088:Ubiquitin carboxyl-terminal hydrolase, family 1
novel.4262	187.544	149.567	187.638	399.085	357.972	298.449	174.916	351.835	-1.00714	0.000516143	0.00281345	6063	- && - && PF12937:F-box-like
A0010	1365.91	1077.91	1270.98	346.163	791.183	603.197	1238.27	580.181	1.0935	0.000515095	0.00280909	996	- && - && -
A3804	275.667	339.104	232.482	86.7576	130.676	149.618	282.418	122.35	1.20533	0.000513728	0.00280299	837	- && - && -
A4566	469.99	400.994	519.249	489.313	1408.13	1682.02	463.411	1193.15	-1.36444	0.000512753	0.00279901	1509	- && sp|F1SYH0|CY205_POSPM Cytochrome P450 monooxygenase 205 OS=Postia placenta (strain ATCC 44394 / Madison 698-R) OX=561896 GN=CYP205 PE=1 SV=1 && PF00067:Cytochrome P450
A1111	446.265	380.364	315.09	226.437	167.107	129.931	380.573	174.492	1.12601	0.000511495	0.00279349	1002	- && - && -
A4576	236.125	241.112	371.735	85.89	117.212	150.405	282.991	117.836	1.2632	0.000510513	0.00279017	1761	- && - && -
A4352	150.261	225.639	138.073	53.7897	64.9419	78.7463	171.325	65.826	1.37804	0.000508295	0.00278004	1038	- && sp|Q5F389|WWOX_CHICK WW domain-containing oxidoreductase OS=Gallus gallus OX=9031 GN=WWOX PE=2 SV=2 && PF00106:short chain dehydrogenase
A9943	266.629	335.236	296.208	1015.93	504.488	503.976	299.358	674.799	-1.1726	0.000505123	0.00276536	1212	- && sp|O14300|OXA11_SCHPO Mitochondrial inner membrane protein oxa1-1 OS=Schizosaccharomyces pombe (strain 972 / ATCC 24843) OX=284812 GN=oxa101 PE=2 SV=1 && PF02096:60Kd inner membrane protein
A8359	163.819	168.907	211.24	745.248	325.502	315.773	181.322	462.174	-1.34935	0.000503664	0.00275871	1059	- && sp|O14003|RFC3_SCHPO Replication factor C subunit 3 OS=Schizosaccharomyces pombe (strain 972 / ATCC 24843) OX=284812 GN=rfc3 PE=1 SV=2 && PF08542:Replication factor C C-terminal domain|PF00004:ATPase family associated with various cellular activities (AAA)
A5606	267.759	140.541	220.681	352.236	555.966	511.064	209.66	473.089	-1.17294	0.000502917	0.00275603	576	- && sp|Q9P7H0|NHP2_SCHPO H/ACA ribonucleoprotein complex subunit nhp2 OS=Schizosaccharomyces pombe (strain 972 / ATCC 24843) OX=284812 GN=nhp2 PE=1 SV=1 && PF01248:Ribosomal protein L7Ae/L30e/S12e/Gadd45 family
A4432	19.2063	37.3917	21.242	114.52	106.917	63.7845	25.9467	95.0737	-1.87801	0.000499454	0.00273962	948	- && sp|F8P9P5|NPS11_SERL9 Adenylate-forming reductase Nps11 OS=Serpula lacrymans var. lacrymans (strain S7.9) OX=578457 GN=nps11 PE=2 SV=2 && PF07993:Male sterility protein
A6099	142.353	132.805	129.812	286.3	255.808	271.675	134.99	271.261	-1.00644	0.000496334	0.00272514	744	- && sp|Q9P016|THYN1_HUMAN Thymocyte nuclear protein 1 OS=Homo sapiens OX=9606 GN=THYN1 PE=1 SV=1 && PF01878:EVE domain
A5310	146.872	246.269	118.011	48.5843	65.7339	66.9344	170.384	60.4175	1.49364	0.000493223	0.00271191	645	- && sp|P61871|LIP_RHINI Lipase OS=Rhizopus niveus OX=4844 PE=1 SV=1 && PF01764:Lipase (class 3)
A6936	88.1232	41.2598	23.6022	194.337	178.194	146.468	50.9951	173	-1.75937	0.000493444	0.00271191	1092	- && - && -
A8233	153.651	109.596	87.3283	478.034	218.585	245.689	116.858	314.103	-1.42519	0.000490291	0.00269719	426	- && sp|Q9HGX4|H2A_AGABI Histone H2A OS=Agaricus bisporus OX=5341 PE=2 SV=3 && PF00125:Core histone H2A/H2B/H3/H4|PF16211:C-terminus of histone H2A
novel.1860	14.6872	48.996	12.9812	2.60273	0.791975	0.787463	25.5548	1.39406	4.21095	0.000489463	0.00269395	1685	- && Q6CQE5.2 RecName: Full=Protein TAR1 && -
A4558	118.627	91.5452	166.396	48.5843	41.1827	40.9481	125.523	43.5717	1.52794	0.000486012	0.00267626	1116	- && - && -
A5150	188.674	208.878	279.687	777.348	384.9	421.293	225.746	527.847	-1.22504	0.000485995	0.00267626	2691	- && sp|P29141|SUBV_BACSU Minor extracellular protease vpr OS=Bacillus subtilis (strain 168) OX=224308 GN=vpr PE=1 SV=1 && PF00082:Subtilase family|PF06280:Fn3-like domain|PF02225:PA domain
A4327	91.5126	87.677	106.21	36.4382	31.679	25.9863	95.1332	31.3678	1.60215	0.000481863	0.00265728	1722	- && sp|Q01772|GLOX_PHACH Aldehyde oxidase GLOX OS=Phanerochaete chrysosporium OX=5306 GN=GLX PE=1 SV=1 && PF09118:Domain of unknown function (DUF1929)|PF07250:Glyoxal oxidase N-terminus
A7962	58.7488	86.3877	56.6454	18.2191	15.0475	18.8991	67.2606	17.3886	1.95072	0.000479549	0.00264581	924	- && - && -
A5905	2482.14	1922.45	2873.57	671.504	1554.65	1148.12	2426.05	1124.76	1.10888	0.000479328	0.00264581	1728	- && - && PF04818:CID domain
A6291	81.3445	64.4684	23.6022	124.931	205.121	244.901	56.4717	191.651	-1.76297	0.00047904	0.00264558	1224	- && sp|O00092|PHYA_ASPFU 3-phytase A OS=Neosartorya fumigata (strain ATCC MYA-4609 / Af293 / CBS 101355 / FGSC A1100) OX=330879 GN=phyA PE=1 SV=1 && PF00328:Histidine phosphatase superfamily (branch 2)
A8748	38.4127	0	43.6641	0.867576	0	0	27.3589	0.289192	6.55165	0.000475411	0.00262692	627	- && - && -
novel.3457	425.929	205.01	400.058	68.5385	144.931	158.28	343.665	123.917	1.47121	0.00047543	0.00262692	1996	- && - && -
novel.1025	0	0	0	11.2785	15.0475	22.049	0	16.125	-6.19392	0.000472944	0.00261574	863	- && - && -
A8060	55.3594	195.984	22.4221	529.221	342.133	288.212	91.2552	386.522	-2.08535	0.000469938	0.00260039	798	- && - && -
A7227	134.444	211.456	207.7	49.4518	72.8617	86.621	184.534	69.6448	1.40378	0.000469508	0.00259928	1533	- && - && PF18885:Repeat of unknown function (DUF5648)
A0091	288.095	269.478	224.221	715.75	518.743	401.606	260.598	545.367	-1.06502	0.000465672	0.00258182	1272	- && sp|P38094|FLUG_EMENI Protein fluG OS=Emericella nidulans (strain FGSC A4 / ATCC 38163 / CBS 112.46 / NRRL 194 / M139) OX=227321 GN=fluG PE=1 SV=1 && PF00120:Glutamine synthetase, catalytic domain
A0734	0	0	0	35.5706	3.1679	18.1117	0	18.9501	-6.42509	0.000462025	0.00256286	1809	- && - && PF12937:F-box-like
A6321	168.338	109.596	86.1482	343.56	239.968	294.511	121.361	292.68	-1.26857	0.000459154	0.00254943	3996	- && sp|P44121|DNLI_HAEIN DNA ligase OS=Haemophilus influenzae (strain ATCC 51907 / DSM 11121 / KW20 / Rd) OX=71421 GN=ligA PE=1 SV=2 && PF03184:DDE superfamily endonuclease
A3103	1450.64	1157.85	665.583	362.647	594.773	507.126	1091.36	488.182	1.16045	0.000458089	0.00254477	1929	- && - && -
A2893	745.658	741.387	767.073	515.34	285.903	282.699	751.373	361.314	1.05696	0.000457527	0.00254289	516	- && - && -
A4160	55.3594	45.1279	10.621	164.839	144.139	125.994	37.0361	144.991	-1.96871	0.000456952	0.00254094	1071	- && sp|P22193|RAD1_SCHPO DNA damage checkpoint control protein rad1 OS=Schizosaccharomyces pombe (strain 972 / ATCC 24843) OX=284812 GN=rad1 PE=1 SV=2 && PF02144:Repair protein Rad1/Rec1/Rad17
A2381	366.05	250.137	503.908	630.728	956.705	837.861	373.365	808.431	-1.11407	0.00045541	0.00253361	1467	- && sp|P54422|GGT_BACSU Glutathione hydrolase proenzyme OS=Bacillus subtilis (strain 168) OX=224308 GN=ggt PE=1 SV=1 && PF01019:Gamma-glutamyltranspeptidase
A2304	584.099	1048.26	1108.13	1446.25	2029.04	2213.56	913.493	1896.28	-1.05406	0.000453865	0.00252626	852	- && sp|D4AUX6|A8043_ARTBC Uncharacterized secreted protein ARB_08043 OS=Arthroderma benhamiae (strain ATCC MYA-4681 / CBS 112371) OX=663331 GN=ARB_08043 PE=1 SV=1 && -
A0953	66.6573	134.094	54.2852	28.63	11.0876	16.5367	85.0123	18.7515	2.1826	0.000451445	0.00251402	642	- && - && -
A6598	292.614	314.606	358.754	115.388	132.26	192.928	321.991	146.859	1.13179	0.000449575	0.00250484	534	- && - && -
novel.3070	9.03828	25.7874	46.0244	2.60273	0	0	26.95	0.867576	5.00291	0.000444357	0.00247904	2470	- && - && -
A8828	77.9551	198.563	89.6885	532.692	231.257	329.16	122.069	364.369	-1.57966	0.000444507	0.00247904	1377	- && sp|C5H884|RADE_FLOCH Efflux pump radE OS=Floropilus chiversii OX=2587399 GN=radE PE=3 SV=1 && PF07690:Major Facilitator Superfamily
A7380	3.38935	0	0	7.80818	44.3506	48.0353	1.12978	33.398	-4.84096	0.000443752	0.00247727	1149	- && - && -
novel.134	31.634	101.86	57.8255	1.73515	15.0475	9.44956	63.7732	8.74408	2.85858	0.000442961	0.00247407	1265	- && Q6CMT3.1 RecName: Full=RNA exonuclease 4 && -
A9357	57.619	88.9664	73.167	223.835	138.596	203.166	73.2508	188.532	-1.3655	0.000442333	0.00247179	1584	- && - && PF12937:F-box-like
A0790	194.323	179.222	152.234	253.332	604.277	418.143	175.26	425.251	-1.2791	0.000438727	0.00245284	819	- && - && -
novel.2620	240.644	91.5452	257.264	232.51	895.723	857.547	196.485	661.927	-1.75153	0.000438087	0.00245047	4395	- && - && -
A0541	149.132	161.171	204.159	294.108	608.236	334.672	171.487	412.339	-1.266	0.000437524	0.00244854	1044	- && - && -
A5134	181.895	251.427	332.792	385.204	777.719	638.633	255.371	600.518	-1.23413	0.000436972	0.00244666	1311	- && sp|Q5HZ38|GRIK2_ARATH Serine/threonine-protein kinase GRIK2 OS=Arabidopsis thaliana OX=3702 GN=GRIK2 PE=1 SV=1 && PF00069:Protein kinase domain
A6401	227.087	321.053	418.94	39.9085	124.34	143.318	322.36	102.522	1.6512	0.000430524	0.00241413	471	- && - && -
novel.4429	7.90849	0	0	31.2327	38.0148	60.6347	2.63616	43.2941	-4.00558	0.000425504	0.00238835	1603	- && - && -
novel.1275	173.987	186.958	145.154	37.3058	70.4857	75.5965	168.7	61.1293	1.4624	0.000424595	0.00238442	1533	- && P0CP73.1 RecName: Full=EKC/KEOPS complex subunit BUD32; AltName: Full=Atypical serine/threonine protein kinase BUD32 >P0CP72.1 RecName: Full=EKC/KEOPS complex subunit BUD32; AltName: Full=Atypical serine/threonine protein kinase BUD32 && -
A2298	259.85	154.724	246.643	398.217	517.951	477.99	220.406	464.72	-1.07506	0.000422814	0.00237678	1596	- && sp|Q9P783|RRB1_SCHPO Ribosome assembly protein rrb1 OS=Schizosaccharomyces pombe (strain 972 / ATCC 24843) OX=284812 GN=rrb1 PE=1 SV=1 && PF00400:WD domain, G-beta repeat|PF12265:Histone-binding protein RBBP4 or subunit C of CAF1 complex
A0774	211.27	194.695	208.88	115.388	57.8141	55.9099	204.948	76.3705	1.42639	0.00042158	0.00237102	1215	- && - && PF01926:50S ribosome-binding GTPase
A4537	268.889	328.789	245.463	916.16	479.937	492.952	281.047	629.683	-1.16391	0.000415759	0.00234061	2907	- && sp|Q9US55|GLU2A_SCHPO Glucosidase 2 subunit alpha OS=Schizosaccharomyces pombe (strain 972 / ATCC 24843) OX=284812 GN=gls2 PE=1 SV=1 && PF13802:Galactose mutarotase-like|PF17137:Domain of unknown function (DUF5110)|PF01055:Glycosyl hydrolases family 31
novel.659	180.766	157.303	175.837	39.9085	69.6938	81.1087	171.302	63.5703	1.42857	0.000414842	0.00233777	3263	- && - && -
novel.1264	91.5126	36.1023	21.242	10.4109	1.58395	3.93732	49.619	5.31073	3.23521	0.000410493	0.00231672	1577	- && - && -
A3481	614.603	850.983	1016.08	2363.28	1505.54	1315.85	827.221	1728.22	-1.06296	0.000410374	0.00231672	1992	- && sp|Q09925|LCB2_SCHPO Serine palmitoyltransferase 2 OS=Schizosaccharomyces pombe (strain 972 / ATCC 24843) OX=284812 GN=lcb2 PE=3 SV=1 && PF00155:Aminotransferase class I and II
A8794	145.742	330.078	194.718	1474.88	377.772	422.868	223.513	758.506	-1.76337	0.000406937	0.00230009	1017	- && sp|A0A348B780|STS2_POSPM Sesquiterpene synthase 2 OS=Postia placenta (strain ATCC 44394 / Madison 698-R) OX=561896 GN=STS-02 PE=1 SV=1 && PF19086:Terpene synthase family 2, C-terminal metal binding
A9117	83.6041	63.179	42.484	543.97	64.1499	244.114	63.089	284.078	-2.16993	0.000405085	0.00229076	1023	- && sp|O94255|CAN_SCHPO Carbonic anhydrase OS=Schizosaccharomyces pombe (strain 972 / ATCC 24843) OX=284812 GN=SPBP8B7.05c PE=1 SV=2 && PF00484:Carbonic anhydrase
novel.2079	0	0	0	28.63	7.12777	16.5367	0	17.4315	-6.30472	0.000403069	0.00228164	3521	- && - && -
novel.1903	123.147	135.384	174.657	444.199	256.6	299.236	144.396	333.345	-1.20656	0.00040233	0.00227974	10101	- && - && PF01062:Bestrophin, RFP-TM, chloride channel|PF12937:F-box-like
novel.2233	4.51914	0	0	47.7167	33.2629	18.8991	1.50638	33.2929	-4.4225	0.000399484	0.00226587	488	- && - && -
A0057	88.1232	185.669	24.7824	26.8949	9.50369	4.72478	99.5249	13.7078	2.86435	0.000395826	0.00224625	1020	- && sp|A0A089FNE5|PRLL_FUNXX MFS transporter prlL OS=Fungal sp. (strain NRRL 50135) OX=1547289 GN=prlL PE=3 SV=1 && PF07690:Major Facilitator Superfamily
A8187	185.285	184.38	171.116	294.108	385.692	410.268	180.26	363.356	-1.0117	0.000394076	0.00223744	1536	- && sp|P0CL91|BFR2_CRYNB Protein BFR2 OS=Cryptococcus neoformans var. neoformans serotype D (strain B-3501A) OX=283643 GN=BFR2 PE=3 SV=1 && PF13339:Apoptosis antagonizing transcription factor|PF08164:Apoptosis-antagonizing transcription factor, C-terminal
A2884	508.403	395.836	296.208	104.977	214.625	172.454	400.149	164.019	1.28603	0.000392688	0.0022318	375	- && - && -
novel.1033	4508.97	3311.1	3576.92	861.503	2110.61	2076.54	3799	1682.89	1.17458	0.000390961	0.0022231	579	- && - && -
A7437	359.272	567.322	343.413	105.844	228.089	177.179	423.335	170.371	1.31179	0.000390364	0.00222082	972	- && - && -
A6959	159.3	99.2814	207.7	369.587	380.94	328.372	155.427	359.633	-1.2088	0.000387389	0.00220611	960	- && sp|Q8X082|RFC5_NEUCR Replication factor C subunit 5 OS=Neurospora crassa (strain ATCC 24698 / 74-OR23-1A / CBS 708.71 / DSM 1257 / FGSC 987) OX=367110 GN=B14D6.460 PE=3 SV=1 && PF13177:DNA polymerase III, delta subunit
A6552	183.025	251.427	223.041	561.322	371.436	426.805	219.164	453.188	-1.0486	0.00038668	0.00220318	1281	- && - && PF04108:Autophagy protein Apg17
A5148	105.07	90.2558	232.482	566.527	338.173	312.623	142.603	405.774	-1.50771	0.000384967	0.00219452	2433	- && sp|Q0WQF4|VP53A_ARATH Vacuolar protein sorting-associated protein 53 A OS=Arabidopsis thaliana OX=3702 GN=VPS53 PE=1 SV=1 && PF04100:Vps53-like, N-terminal
A9491	298.263	210.167	292.668	897.074	441.13	509.489	267.033	615.897	-1.20472	0.000384197	0.00219124	3054	- && sp|O13981|EMC1_SCHPO ER membrane protein complex subunit 1 OS=Schizosaccharomyces pombe (strain 972 / ATCC 24843) OX=284812 GN=emc1 PE=3 SV=1 && PF13360:PQQ-like domain|PF07774:ER membrane protein complex subunit 1, C-terminal
novel.787	280.187	425.492	388.257	197.807	156.019	166.155	364.645	173.327	1.07284	0.000383312	0.0021884	2951	- && - && -
A1046	300.523	251.427	220.681	758.261	431.626	479.565	257.544	556.484	-1.11089	0.000378828	0.00216498	1206	- && sp|P46592|MNT2_CANAL Glycolipid 2-alpha-mannosyltransferase 2 OS=Candida albicans (strain SC5314 / ATCC MYA-2876) OX=237561 GN=MNT2 PE=3 SV=4 && PF01793:Glycolipid 2-alpha-mannosyltransferase
A8049	1339.92	749.123	1078.62	6845.17	1585.53	1726.12	1055.89	3385.61	-1.68076	0.000371985	0.00212909	312	- && sp|P62793|H4_AGABI Histone H4 OS=Agaricus bisporus OX=5341 GN=hhfA PE=3 SV=2 && PF15511:Centromere kinetochore component CENP-T histone fold
A1775	153.651	94.1239	193.538	32.9679	49.8944	59.0597	147.104	47.3073	1.63607	0.000371072	0.00212499	1473	- && sp|Q851R2|MEL1_ORYSJ Protein argonaute MEL1 OS=Oryza sativa subsp. japonica OX=39947 GN=MEL1 PE=2 SV=1 && PF02171:Piwi domain
A8585	134.444	88.9664	109.75	42.5112	28.5111	38.5857	111.054	36.536	1.6059	0.00037108	0.00212499	2145	- && sp|Q12739|LAC2_PLEOS Laccase-2 OS=Pleurotus ostreatus OX=5322 GN=POX2 PE=1 SV=1 && PF07732:Multicopper oxidase|PF07731:Multicopper oxidase|PF00394:Multicopper oxidase
A9469	450.784	288.819	326.891	136.209	177.402	178.754	355.498	164.122	1.11519	0.000370654	0.0021247	1923	- && sp|Q09923|YAKC_SCHPO Aldo-keto reductase yakc [NADP(+)] OS=Schizosaccharomyces pombe (strain 972 / ATCC 24843) OX=284812 GN=yakc PE=1 SV=1 && PF05729:NACHT domain|PF00248:Aldo/keto reductase family
novel.2004	749.047	983.788	763.533	290.638	434.794	504.764	832.123	410.065	1.02024	0.000366932	0.00210763	2069	- && - && -
A8597	98.2913	144.409	88.5084	44.2464	24.5512	32.286	110.403	33.6945	1.71309	0.000365642	0.00210128	1725	- && sp|Q3L245|PDH1_LEUMG Pyranose dehydrogenase 1 OS=Leucoagaricus meleagris OX=201219 GN=pdh1 PE=1 SV=1 && PF05199:GMC oxidoreductase|PF00732:GMC oxidoreductase
novel.1299	259.85	221.771	186.458	979.493	323.126	492.165	222.693	598.261	-1.42521	0.000362104	0.00208412	1793	- && P43063.1 RecName: Full=Cyclin-dependent kinase 1; Short=CDK1; AltName: Full=Cell division control protein 28; AltName: Full=Cell division protein kinase 2 && PF00069:Protein kinase domain
A0216	337.806	255.295	213.6	126.666	15.8395	44.0979	268.9	62.2012	2.11459	0.000355017	0.00204854	1035	- && sp|Q9BZG2|PPAT_HUMAN Testicular acid phosphatase OS=Homo sapiens OX=9606 GN=ACP4 PE=1 SV=1 && -
A4153	2540.89	3131.88	2708.36	1913.01	715.153	1018.19	2793.71	1215.45	1.20087	0.000353381	0.00204013	915	- && sp|P17871|TBP_SCHPO TATA-box-binding protein OS=Schizosaccharomyces pombe (strain 972 / ATCC 24843) OX=284812 GN=tbp1 PE=3 SV=1 && PF00352:Transcription factor TFIID (or TATA-binding protein, TBP)
novel.81	206.751	282.372	368.195	620.317	619.324	527.6	285.772	589.08	-1.04388	0.000353226	0.00204013	4726	- && - && -
A8216	67.7871	112.175	87.3283	139.68	323.918	293.724	89.0968	252.44	-1.50467	0.000353209	0.00204013	972	- && - && PF12767:Transcriptional regulator of RNA polII, SAGA, subunit
novel.3170	872.194	1257.13	1234.4	3003.55	1984.69	1741.08	1121.24	2243.11	-1.00048	0.000349087	0.00202049	2615	- && - && -
A5056	393.165	293.976	575.895	678.444	1120.64	1004.02	421.012	934.368	-1.14983	0.000348817	0.00201996	915	- && - && PF00503:G-protein alpha subunit
novel.3741	154.78	225.639	145.154	55.5249	76.8215	70.0842	175.191	67.4769	1.3746	0.000348555	0.00201948	5458	- && P06182.1 RecName: Full=Cytochrome c heme lyase; Short=CCHL; AltName: Full=Holocytochrome-c synthase && PF01265:Cytochrome c/c1 heme lyase
A2991	160.429	65.7578	141.613	200.41	443.506	440.979	122.6	361.632	-1.55907	0.000347564	0.00201477	435	- && sp|Q6KGW4|RR7_SCHCH 30S ribosomal protein S7, chloroplastic OS=Schisandra chinensis OX=50507 GN=rps7 PE=3 SV=1 && PF00177:Ribosomal protein S7p/S5e
A3469	2133.03	2754.09	2101.78	8886.58	3721.49	3715.25	2329.63	5441.11	-1.2238	0.000345004	0.00200095	921	- && sp|Q6C338|ATPG_YARLI ATP synthase subunit gamma, mitochondrial OS=Yarrowia lipolytica (strain CLIB 122 / E 150) OX=284591 GN=ATP3 PE=1 SV=2 && PF00231:ATP synthase
A8583	210.14	97.992	101.49	1008.12	137.804	508.701	136.541	551.543	-2.01302	0.000344145	0.00199699	1191	- && sp|P34211|YUAR_ECOLI Putative hydrolase YuaR OS=Escherichia coli (strain K12) OX=83333 GN=yuaR PE=3 SV=3 && PF00561:alpha/beta hydrolase fold
novel.4181	27.1148	32.2342	67.2664	2.60273	5.54382	7.87463	42.2051	5.34039	2.97611	0.000342782	0.0019901	4339	- && - && -
A6898	75.6956	130.226	80.2476	29.4976	30.887	22.8364	95.3898	27.7403	1.78087	0.000341746	0.00198511	1254	- && sp|Q7SDR1|GUN3_NEUCR Endoglucanase gh5-1 OS=Neurospora crassa (strain ATCC 24698 / 74-OR23-1A / CBS 708.71 / DSM 1257 / FGSC 987) OX=367110 GN=gh5-1 PE=1 SV=1 && PF00150:Cellulase (glycosyl hydrolase family 5)|PF00734:Fungal cellulose binding domain
novel.1641	85.8636	189.537	134.533	468.491	334.213	263.013	136.645	355.239	-1.37998	0.000340603	0.00197948	1382	- && - && -
A2896	17029.2	11278.1	12817.2	3071.22	8783.79	5659.5	13708.2	5838.17	1.23143	0.000338009	0.00196643	231	- && - && -
A3024	164.949	242.401	169.936	23.4246	87.9092	56.6974	192.429	56.0104	1.77797	0.000337547	0.00196474	2538	- && sp|B0XNL6|AGDC_ASPFC Probable alpha/beta-glucosidase agdC OS=Neosartorya fumigata (strain CEA10 / CBS 144.89 / FGSC A1163) OX=451804 GN=agdC PE=3 SV=1 && PF01055:Glycosyl hydrolases family 31|PF13802:Galactose mutarotase-like|PF16863:N-terminal barrel of NtMGAM and CtMGAM, maltase-glucoamylase
A4102	124.276	116.043	106.21	254.2	238.384	241.751	115.51	244.778	-1.08316	0.000330131	0.00192455	993	- && - && -
novel.2168	93.7721	103.149	80.2476	36.4382	15.8395	23.6239	92.3897	25.3005	1.87133	0.000329617	0.00192305	2274	- && - && -
A3461	1226.95	1574.32	1708.8	6756.68	2478.09	2353.73	1503.36	3862.83	-1.36145	0.000329705	0.00192305	1512	- && sp|F1SYH1|CY208_POSPM Cytochrome P450 monooxygenase 208 OS=Postia placenta (strain ATCC 44394 / Madison 698-R) OX=561896 GN=CYP208 PE=1 SV=1 && PF00067:Cytochrome P450
A2652	556.984	639.527	385.897	262.008	281.943	211.04	527.469	251.664	1.06741	0.000320917	0.00187663	576	- && - && -
A9749	327.638	269.478	236.022	90.2279	136.22	136.231	277.713	120.893	1.19917	0.000319288	0.00186806	1761	- && - && -
A5222	1050.7	1396.39	1435.02	4156.56	2225.45	2010.39	1294.03	2797.47	-1.11225	0.000316981	0.00185552	1134	- && sp|Q6URB0|CCPR_CRYNH Cytochrome c peroxidase, mitochondrial OS=Cryptococcus neoformans var. grubii serotype A (strain H99 / ATCC 208821 / CBS 10515 / FGSC 9487) OX=235443 GN=CCP1 PE=3 SV=1 && PF00141:Peroxidase
A7383	110.719	95.4133	166.396	234.246	379.356	298.449	124.176	304.017	-1.29128	0.000316634	0.00185445	540	- && sp|O74558|MOB2_SCHPO Maintenance of ploidy protein mob2 OS=Schizosaccharomyces pombe (strain 972 / ATCC 24843) OX=284812 GN=mob2 PE=1 SV=1 && PF03637:Mob1/phocein family
A3916	112.978	45.1279	75.5272	321.003	211.457	170.88	77.8778	234.447	-1.58663	0.000314958	0.00184655	2412	- && - && PF12253:Chromatin assembly factor 1 subunit A
novel.4454	14.6872	39.9704	16.5216	0	1.58395	0	23.7264	0.527983	5.46208	0.00031479	0.00184652	1781	- && - && -
A6788	319.729	417.755	605.398	2375.42	667.635	918.97	447.627	1320.68	-1.5608	0.000312828	0.00183596	1533	- && - && -
A0286	460.952	568.611	691.546	178.721	325.502	277.187	573.703	260.47	1.13847	0.000312366	0.0018342	1242	- && sp|O69763|VDH_PSEFL Vanillin dehydrogenase OS=Pseudomonas fluorescens OX=294 GN=vdh PE=3 SV=1 && PF00171:Aldehyde dehydrogenase family
A8963	799.888	841.958	560.553	292.373	407.075	398.456	734.133	365.968	1.00382	0.000310448	0.00182578	1062	- && - && PF01239:Protein prenyltransferase alpha subunit repeat
novel.102	257.591	171.486	130.992	68.5385	75.2376	63.7845	186.69	69.1869	1.4327	0.000306546	0.00180377	657	- && - && -
A4509	509.533	319.763	492.107	143.15	236.008	204.74	440.468	194.633	1.17818	0.000305862	0.00180067	2961	- && - && PF06032:Protein of unknown function (DUF917)|PF05378:Hydantoinase/oxoprolinase N-terminal region|PF01968:Hydantoinase/oxoprolinase
A4241	942.24	489.96	742.291	304.519	377.772	344.121	724.83	342.137	1.08341	0.000305124	0.00179726	2781	- && sp|Q875B6|SQS1_PODAS Protein SQS1 OS=Podospora anserina OX=2587412 GN=SQS1 PE=3 SV=1 && PF01424:R3H domain
novel.1649	332.157	470.619	434.281	1253.65	659.715	774.076	412.352	895.813	-1.1195	0.000304598	0.0017951	2058	- && - && PF07544:RNA polymerase II transcription mediator complex subunit 9
A7848	120.887	233.376	122.732	43.3788	68.1098	37.7982	158.998	49.7623	1.67409	0.000303801	0.00179134	1653	- && - && PF12937:F-box-like
A0613	527.609	327.5	480.306	135.342	241.552	201.591	445.138	192.828	1.20676	0.000302342	0.00178459	2424	- && sp|Q9Y705|ALP4_SCHPO Spindle pole body component alp4 OS=Schizosaccharomyces pombe (strain 972 / ATCC 24843) OX=284812 GN=alp4 PE=1 SV=1 && PF17681:Gamma tubulin complex component N-terminal|PF04130:Gamma tubulin complex component C-terminal
novel.4138	186.414	185.669	258.445	857.165	418.163	354.358	210.176	543.229	-1.36941	0.000299641	0.00177049	1553	- && P78605.1 RecName: Full=Ornithine carbamoyltransferase, mitochondrial; AltName: Full=Ornithine transcarbamylase; Short=OTCase; Flags: Precursor [Trametes hirsuta] && PF00185:Aspartate/ornithine carbamoyltransferase, Asp/Orn binding domain|PF02729:Aspartate/ornithine carbamoyltransferase, carbamoyl-P binding domain
novel.2680	196.583	353.287	221.861	53.7897	120.38	96.858	257.244	90.3426	1.50756	0.000294444	0.0017416	2623	- && - && -
A4918	4.51914	18.0512	0	67.6709	52.2703	92.1332	7.52343	70.6915	-3.24914	0.000292198	0.00173103	1065	- && - && -
A6901	406.722	590.531	541.671	1613.69	876.716	881.959	512.975	1124.12	-1.13199	0.000290847	0.00172393	1236	- && - && -
A3268	27.1148	38.681	37.7636	185.661	64.9419	134.656	34.5198	128.42	-1.89627	0.000288954	0.0017136	1308	- && - && -
novel.1300	74.5658	65.7578	118.011	16.4839	20.5913	29.1361	86.1116	22.0705	1.96262	0.000287016	0.00170389	1263	- && - && -
A7396	1277.79	1467.3	2237.49	8351.29	2382.26	3258.52	1660.86	4664.02	-1.48959	0.000285575	0.00169712	1656	- && sp|P70269|CATE_MOUSE Cathepsin E OS=Mus musculus OX=10090 GN=Ctse PE=1 SV=2 && PF00026:Eukaryotic aspartyl protease
novel.3099	311.821	322.342	266.705	142.282	161.563	129.931	300.289	144.592	1.05416	0.000284012	0.00168872	4688	- && - && PF12937:F-box-like
novel.3534	79.0849	73.494	54.2852	9.54334	15.8395	21.2615	68.9547	15.5481	2.1454	0.000283025	0.00168373	6252	- && - && -
A8160	227.087	309.448	214.78	432.053	563.094	527.6	250.439	507.582	-1.02038	0.000279789	0.00166535	684	- && sp|Q6NRS2|S66A2_XENLA Solute carrier family 66 member 2 OS=Xenopus laevis OX=8355 GN=slc66a2 PE=2 SV=1 && PF04193:PQ loop repeat
A8900	162.689	161.171	201.799	255.067	636.748	443.342	175.22	445.052	-1.34503	0.000278466	0.00165917	2370	- && sp|Q5A220|RFG1_CANAL Repressor of filamentous growth 1 OS=Candida albicans (strain SC5314 / ATCC MYA-2876) OX=237561 GN=RFG1 PE=2 SV=3 && PF00505:HMG (high mobility group) box
A7333	29.3744	29.6555	80.2476	104.977	197.994	221.277	46.4258	174.749	-1.91173	0.000278604	0.00165917	1095	- && sp|P17576|CARP_IRPLA Polyporopepsin OS=Irpex lacteus OX=5319 PE=1 SV=1 && PF00026:Eukaryotic aspartyl protease
novel.3186	76.8254	11.6043	55.4653	154.429	271.647	183.479	47.965	203.185	-2.07835	0.00027722	0.00165267	1147	- && - && -
A4336	65.5275	131.516	73.167	6.94061	22.1753	25.9863	90.07	18.3674	2.28841	0.00027578	0.00164495	924	- && - && -
A1259	100.551	67.0472	28.3227	88.4928	389.651	368.533	65.3069	282.226	-2.11121	0.000275593	0.0016447	639	- && - && -
A7318	14481.6	14251.4	15595.2	4432.45	9359.56	8066.77	14776	7286.26	1.01998	0.000274741	0.00164066	1113	- && sp|Q9X248|FABG_THEMA 3-oxoacyl-[acyl-carrier-protein] reductase FabG OS=Thermotoga maritima (strain ATCC 43589 / DSM 3109 / JCM 10099 / NBRC 100826 / MSB8) OX=243274 GN=fabG PE=3 SV=1 && PF00106:short chain dehydrogenase
A1984	857.507	1386.07	1163.59	455.477	670.802	576.423	1135.72	567.568	1.00023	0.000274458	0.00164052	1569	- && - && PF01753:MYND finger
A2981	424.799	246.269	260.805	585.614	674.762	701.63	310.624	654.002	-1.07323	0.000274439	0.00164052	1434	- && sp|P87064|DODA_AMAMU DOPA 4,5-dioxygenase OS=Amanita muscaria OX=41956 GN=DODA PE=1 SV=1 && PF08883:Dopa 4,5-dioxygenase family|PF00579:tRNA synthetases class I (W and Y)
A4887	340.065	658.867	361.114	114.52	228.089	178.754	453.349	173.788	1.38197	0.000273827	0.00163848	1239	- && sp|Q2FWX9|DIALD_STAA8 4,4'-diaponeurosporen-aldehyde dehydrogenase OS=Staphylococcus aureus (strain NCTC 8325 / PS 47) OX=93061 GN=aldH1 PE=1 SV=1 && PF00171:Aldehyde dehydrogenase family
A9572	111.849	37.3917	220.681	504.929	403.907	389.794	123.307	432.877	-1.8101	0.000273356	0.00163739	2541	- && sp|D4AUF1|WSCD1_ARTBC WSC domain-containing protein ARB_07867 OS=Arthroderma benhamiae (strain ATCC MYA-4681 / CBS 112371) OX=663331 GN=ARB_07867 PE=1 SV=1 && PF07250:Glyoxal oxidase N-terminus|PF01822:WSC domain
A1016	76.8254	181.801	54.2852	30.3652	14.2555	22.049	104.304	22.2232	2.23108	0.000269493	0.0016151	633	- && - && -
A2956	18.0766	12.8937	17.7017	154.429	57.8141	44.8854	16.224	85.7094	-2.39766	0.000269108	0.00161365	1419	- && sp|O94738|ALG2_RHIPU Alpha-1,3/1,6-mannosyltransferase ALG2 OS=Rhizomucor pusillus OX=4840 GN=ALG2 PE=1 SV=1 && PF13439:Glycosyltransferase Family 4|PF00534:Glycosyl transferases group 1
A0343	1.12978	0	0	10.4109	41.9747	22.049	0.376595	24.8115	-5.85423	0.000267874	0.0016071	522	- && - && -
A9105	571.671	451.279	313.91	143.15	217.001	214.977	445.62	191.71	1.21646	0.000264404	0.00158881	1398	- && sp|Q0QWS4|LGD1_HYPJE L-galactonate dehydratase OS=Hypocrea jecorina OX=51453 GN=lgd1 PE=1 SV=1 && PF13378:Enolase C-terminal domain-like|PF02746:Mandelate racemase / muconate lactonizing enzyme, N-terminal domain
A3005	524.22	871.613	608.938	393.879	234.424	274.825	668.257	301.043	1.15051	0.000264289	0.00158881	912	- && - && PF00069:Protein kinase domain
A1089	355.882	198.563	436.641	739.175	746.832	717.379	330.362	734.462	-1.15169	0.000260977	0.00157072	2379	- && sp|Q10331|NU107_SCHPO Nucleoporin nup107 OS=Schizosaccharomyces pombe (strain 972 / ATCC 24843) OX=284812 GN=nup107 PE=1 SV=4 && PF04121:Nuclear pore protein 84 / 107
novel.2367	1542.16	1315.16	1524.7	888.398	265.311	551.224	1460.67	568.311	1.36228	0.000260037	0.00156634	1679	- && - && -
novel.2084	29.3744	23.2086	16.5216	85.89	68.1098	111.032	23.0349	88.344	-1.93818	0.000260111	0.00156634	1421	- && - && -
A1755	2.25957	0	29.5028	143.15	75.2376	117.332	10.5875	111.907	-3.39715	0.0002597	0.00156552	1023	- && - && -
novel.2244	472.25	474.488	948.81	327.076	136.22	229.152	631.849	230.816	1.45351	0.000257745	0.00155456	4700	- && Q10133.1 RecName: Full=GTP-binding protein rho2; Flags: Precursor && PF00071:Ras family
A8688	1162.55	710.442	803.656	300.181	497.36	446.492	892.216	414.678	1.10534	0.000256306	0.00154671	3738	- && sp|P29719|GUNA_PAELA Endoglucanase A OS=Paenibacillus lautus OX=1401 GN=celA PE=3 SV=1 && PF12891:Glycoside hydrolase family 44
novel.3864	259.85	260.452	243.103	60.7303	106.125	130.719	254.469	99.1913	1.3577	0.000255757	0.00154422	4592	- && - && -
A5545	73.436	121.201	69.6266	229.908	232.049	203.166	88.0877	221.707	-1.33424	0.000255426	0.00154304	591	- && sp|Q9W429|S35B4_DROME UDP-xylose and UDP-N-acetylglucosamine transporter OS=Drosophila melanogaster OX=7227 GN=Efr PE=2 SV=1 && PF08449:UAA transporter family
A5996	274.538	337.815	413.039	1208.53	628.036	591.385	341.797	809.318	-1.24343	0.000249138	0.00150586	2613	- && sp|O13705|SEC10_SCHPO Exocyst complex component sec10 OS=Schizosaccharomyces pombe (strain 972 / ATCC 24843) OX=284812 GN=sec10 PE=1 SV=2 && PF07393:Exocyst complex component Sec10
A0788	1.12978	11.6043	28.3227	47.7167	163.147	110.245	13.6856	107.036	-2.96988	0.00024895	0.00150553	471	- && - && -
A7138	45.1914	28.3661	22.4221	1.73515	4.75185	2.36239	31.9932	2.9498	3.43362	0.000248259	0.00150215	963	- && - && PF03372:Endonuclease/Exonuclease/phosphatase family
novel.3955	70.0466	52.8641	29.5028	4.33788	7.91975	11.0245	50.8045	7.7607	2.70612	0.00024807	0.00150181	262	- && - && -
A4370	178.506	153.435	207.7	358.309	410.243	339.397	179.88	369.316	-1.03717	0.000247888	0.00150151	1347	- && - && PF08659:KR domain
A6750	68.9169	34.8129	64.9062	419.907	106.917	151.98	56.212	226.268	-2.0064	0.000246905	0.00149636	657	- && sp|J9VDQ4|VCX1_CRYNH Vacuolar calcium ion transporter OS=Cryptococcus neoformans var. grubii serotype A (strain H99 / ATCC 208821 / CBS 10515 / FGSC 9487) OX=235443 GN=VCX1 PE=3 SV=2 && PF01699:Sodium/calcium exchanger protein
A6657	55.3594	63.179	123.912	234.246	220.961	219.702	80.8168	224.97	-1.47657	0.000246704	0.00149594	711	- && sp|Q28678|ICLN_RABIT Methylosome subunit pICln OS=Oryctolagus cuniculus OX=9986 GN=CLNS1A PE=2 SV=2 && PF03517:Regulator of volume decrease after cellular swelling
novel.4268	1.12978	0	0	13.8812	24.5512	33.0735	0.376595	23.8353	-5.79618	0.000246629	0.00149594	591	- && - && -
novel.441	164.949	70.9153	75.5272	8.67576	21.3833	33.0735	103.797	21.0442	2.29978	0.000244901	0.0014866	808	- && - && -
novel.3602	376.218	649.842	461.424	770.407	1207.76	1223.72	495.828	1067.3	-1.10687	0.000244263	0.00148352	1352	- && Q10227.1 RecName: Full=Uncharacterized protein C2E12.03c && -
A3703	293.744	181.801	174.657	534.427	440.338	448.067	216.734	474.277	-1.12853	0.000244189	0.00148352	2619	- && - && PF10257:Retinoic acid induced 16-like protein
A5195	299.393	296.555	304.469	1034.15	520.327	521.301	300.139	691.926	-1.20461	0.000244182	0.00148352	426	- && sp|Q54SR7|FKBP2_DICDI FK506-binding protein 2 OS=Dictyostelium discoideum OX=44689 GN=fkbp2 PE=3 SV=1 && PF00254:FKBP-type peptidyl-prolyl cis-trans isomerase
A8167	183.025	219.193	133.353	361.779	424.498	368.533	178.523	384.937	-1.10952	0.000242692	0.00147636	987	- && sp|P38992|SUR2_YEAST Sphingolipid C4-hydroxylase SUR2 OS=Saccharomyces cerevisiae (strain ATCC 204508 / S288c) OX=559292 GN=SUR2 PE=1 SV=1 && PF04116:Fatty acid hydroxylase superfamily
A2969	19.2063	0	3.54034	13.8812	122.756	174.817	7.58223	103.818	-3.76175	0.000241142	0.00146771	951	- && - && -
A2758	572.801	870.324	823.718	1998.9	1502.38	1166.23	755.614	1555.83	-1.04216	0.000240904	0.00146714	1590	- && sp|Q5R748|PCYOX_PONAB Prenylcysteine oxidase OS=Pongo abelii OX=9601 GN=PCYOX1 PE=2 SV=1 && PF07156:Prenylcysteine lyase|PF13450:NAD(P)-binding Rossmann-like domain
A5824	99.4211	131.516	76.7073	266.346	247.096	223.64	102.548	245.694	-1.26209	0.000240574	0.00146662	1161	- && sp|P59277|SYP81_ARATH Syntaxin-81 OS=Arabidopsis thaliana OX=3702 GN=SYP81 PE=1 SV=2 && PF10496:SNARE-complex protein Syntaxin-18 N-terminus
A1104	466.601	532.509	308.009	202.145	169.483	219.702	435.706	197.11	1.14407	0.000236846	0.00144701	1911	- && sp|Q2U4L7|GTAA_ASPOR Glutaminase A OS=Aspergillus oryzae (strain ATCC 42149 / RIB 40) OX=510516 GN=gtaA PE=1 SV=2 && PF16335:Domain of unknown function (DUF4965)|PF17168:Domain of unknown function (DUF5127)|PF08760:Domain of unknown function (DUF1793)
A1198	1661.91	1680.05	1982.59	386.939	1057.29	804	1774.85	749.408	1.24359	0.000233311	0.00143004	1992	- && sp|P34422|DPF6_CAEEL Dipeptidyl peptidase family member 6 OS=Caenorhabditis elegans OX=6239 GN=dpf-6 PE=3 SV=2 && PF00326:Prolyl oligopeptidase family
A6897	183.025	314.606	214.78	41.6436	72.0697	114.97	237.47	76.2277	1.6371	0.000233043	0.00142917	1473	- && sp|Q5GRG2|EST5A_RAT Carboxylesterase 5A OS=Rattus norvegicus OX=10116 GN=Ces5a PE=1 SV=1 && PF00135:Carboxylesterase family
A8212	762.605	772.332	594.776	194.337	342.133	404.756	709.904	313.742	1.17737	0.000230979	0.00141779	1854	- && - && -
A7739	907.217	722.046	800.116	2402.32	1394.67	1287.5	809.793	1694.83	-1.06519	0.000231063	0.00141779	1389	- && sp|O42586|PR6AB_XENLA 26S proteasome regulatory subunit 6A-B OS=Xenopus laevis OX=8355 GN=psmc3-b PE=2 SV=1 && PF17862:AAA+ lid domain|PF16450:Proteasomal ATPase OB C-terminal domain|PF00004:ATPase family associated with various cellular activities (AAA)
novel.2906	205.621	194.695	226.582	92.8306	98.9968	84.2586	208.966	92.0287	1.18339	0.000229555	0.00141083	1073	- && - && -
novel.579	189.804	255.295	179.377	82.4197	95.0369	82.6836	208.159	86.7134	1.26231	0.000226352	0.00139191	1729	- && Q96IV6.1 RecName: Full=Fatty acid hydroxylase domain-containing protein 2 && PF04116:Fatty acid hydroxylase superfamily
A2138	841.69	771.042	937.009	2365.01	1266.37	1562.33	849.914	1731.24	-1.02618	0.000223281	0.00137451	957	- && - && PF12298:Eukaryotic mitochondrial regulator protein
A0667	192.063	259.163	265.525	711.412	440.338	440.192	238.917	530.647	-1.15143	0.000221077	0.00136243	1341	- && - && PF10282:Lactonase, 7-bladed beta-propeller
novel.2132	413.501	523.484	383.536	2357.2	651.003	871.722	440.174	1293.31	-1.55494	0.00022083	0.00136165	2145	- && O43000.2 RecName: Full=Pantothenate transporter liz1 && PF07690:Major Facilitator Superfamily
A1635	33.8935	9.02558	18.8818	0	0.791975	0	20.6003	0.263992	6.14299	0.000220438	0.00136071	1182	- && - && -
novel.3971	25.985	76.0727	34.2233	0.867576	1.58395	8.6621	45.427	3.70454	3.60404	0.000219295	0.00135439	649	- && - && -
novel.1325	68.9169	10.3149	25.9625	3.4703	0	0	35.0648	1.15677	4.96409	0.000218871	0.00135251	1130	- && - && -
A5086	64.3977	69.6259	70.8067	166.575	168.691	166.155	68.2768	167.14	-1.29197	0.000218462	0.00135072	801	- && - && -
A1125	9.03828	0	0	40.7761	48.3104	59.8472	3.01276	49.6446	-4.01129	0.000217876	0.00134783	1500	- && - && PF12937:F-box-like
A8300	117.498	132.805	86.1482	368.72	213.041	263.013	112.15	281.591	-1.32849	0.000215396	0.00133468	738	- && sp|B2I023|UBIG_ACIBC Ubiquinone biosynthesis O-methyltransferase OS=Acinetobacter baumannii (strain ACICU) OX=405416 GN=ubiG PE=3 SV=1 && PF13489:Methyltransferase domain
A3527	1013.42	764.595	983.033	2931.54	1473.07	1615.09	920.349	2006.57	-1.12416	0.000213117	0.00132128	3114	- && sp|Q9Y804|FAN1_SCHPO Fanconi-associated nuclease 1 homolog OS=Schizosaccharomyces pombe (strain 972 / ATCC 24843) OX=284812 GN=SPBC146.06c PE=1 SV=1 && PF08774:VRR-NUC domain
A6872	37.2829	42.5492	87.3283	117.123	228.881	224.427	55.7201	190.143	-1.77086	0.000212532	0.00131838	2673	- && - && -
A9039	357.012	274.635	225.401	23.4246	85.5333	120.482	285.683	76.4799	1.89962	0.000211863	0.00131494	3000	- && sp|Q5AG71|HSL1_CANAL Serine/threonine-protein kinase HSL1 OS=Candida albicans (strain SC5314 / ATCC MYA-2876) OX=237561 GN=HSL1 PE=1 SV=2 && PF00069:Protein kinase domain
A7180	116.368	79.9408	114.471	40.7761	23.7592	24.4114	103.593	29.6489	1.80839	0.000209858	0.00130321	927	- && - && PF12937:F-box-like
A6586	326.508	201.141	207.7	60.7303	106.125	104.733	245.116	90.5292	1.43645	0.000209308	0.00130051	1632	- && - && PF12937:F-box-like
novel.1588	57.619	45.1279	10.621	148.355	159.187	163.005	37.7893	156.849	-2.05308	0.000208043	0.00129407	2155	- && - && -
A4948	260.98	353.287	244.283	656.755	558.342	515.001	286.183	576.699	-1.01162	0.000207146	0.0012892	1296	- && sp|Q9P7E3|DCAM_SCHPO S-adenosylmethionine decarboxylase proenzyme OS=Schizosaccharomyces pombe (strain 972 / ATCC 24843) OX=284812 GN=spe2 PE=2 SV=1 && PF01536:Adenosylmethionine decarboxylase
A3098	344.584	421.623	285.587	190.867	146.515	112.607	350.598	149.996	1.22536	0.000206858	0.00128869	2763	- && - && -
A3370	120.887	146.988	193.538	272.419	402.323	400.031	153.804	358.258	-1.22047	0.000206951	0.00128869	642	- && sp|Q03219|YM44_YEAST Uncharacterized protein YMR178W OS=Saccharomyces cerevisiae (strain ATCC 204508 / S288c) OX=559292 GN=YMR178W PE=1 SV=1 && PF00994:Probable molybdopterin binding domain
A5264	159.3	110.886	105.03	39.9085	48.3104	23.6239	125.072	37.2809	1.74744	0.000206395	0.00128736	927	- && sp|O74213|PGLR1_ASPAC Endopolygalacturonase I OS=Aspergillus aculeatus OX=5053 GN=pgaI PE=1 SV=1 && PF00295:Glycosyl hydrolases family 28
novel.2091	74.5658	77.3621	66.0863	126.666	293.031	212.615	72.6714	210.771	-1.53709	0.0002041	0.00127515	2471	- && - && -
A5539	68.9169	107.018	43.6641	192.602	214.625	222.065	73.1995	209.764	-1.52174	0.000203084	0.0012695	1473	- && - && PF12937:F-box-like
A9698	194.323	292.687	267.885	769.54	342.133	835.498	251.632	649.057	-1.3675	0.000202868	0.00126885	2001	- && sp|A2QEQ6|GUS79_ASPNC Beta-glucuronidase OS=Aspergillus niger (strain CBS 513.88 / FGSC A1513) OX=425011 GN=An02g11890 PE=1 SV=1 && PF16862:Glycosyl hydrolase family 79 C-terminal beta domain
novel.3922	39.5425	78.6515	90.8686	19.0867	11.8796	11.0245	69.6875	13.9969	2.31807	0.000201218	0.00125922	589	- && - && -
A7843	171.727	135.384	217.141	566.527	348.469	340.972	174.751	418.656	-1.25931	0.000200543	0.00125569	3564	- && sp|Q00737|SUDA_EMENI Chromosome segregation protein sudA OS=Emericella nidulans (strain FGSC A4 / ATCC 38163 / CBS 112.46 / NRRL 194 / M139) OX=227321 GN=sudA PE=2 SV=3 && PF02463:RecF/RecN/SMC N terminal domain|PF06470:SMC proteins Flexible Hinge Domain
A5636	188.674	110.886	177.017	306.254	400.739	390.582	158.859	365.858	-1.20213	0.000198811	0.00124554	3162	- && sp|Q6H7M3|HMA4_ORYSJ Copper-transporting ATPase HMA4 OS=Oryza sativa subsp. japonica OX=39947 GN=HMA4 PE=1 SV=1 && PF00122:E1-E2 ATPase|PF00702:haloacid dehalogenase-like hydrolase
A6597	320.859	526.062	234.842	156.164	129.092	138.594	360.588	141.283	1.35125	0.000198283	0.0012436	1029	- && - && -
novel.3471	233.865	233.376	161.675	93.6982	79.1975	40.9481	209.639	71.2812	1.55753	0.000198112	0.00124322	1092	- && - && -
A5930	1474.37	1806.41	2126.56	7217.36	2855.07	3187.65	1802.45	4420.03	-1.29407	0.000195223	0.00122577	1041	- && sp|P32473|ODPB_YEAST Pyruvate dehydrogenase E1 component subunit beta, mitochondrial OS=Saccharomyces cerevisiae (strain ATCC 204508 / S288c) OX=559292 GN=PDB1 PE=1 SV=2 && PF02780:Transketolase, C-terminal domain|PF02779:Transketolase, pyrimidine binding domain
A3907	262.11	175.354	218.321	287.168	779.303	723.679	218.595	596.716	-1.44846	0.000194323	0.00122147	1242	- && - && -
A7582	441.746	769.753	562.913	180.456	304.118	281.124	591.471	255.233	1.21145	0.0001935	0.00121765	1245	- && - && -
A5250	99.4211	97.992	97.9493	235.981	201.162	229.939	98.4541	222.36	-1.17517	0.00019133	0.00120466	990	- && sp|Q10298|YD44_SCHPO Putative serine/threonine-protein phosphatase C22H10.04 OS=Schizosaccharomyces pombe (strain 972 / ATCC 24843) OX=284812 GN=SPAC22H10.04 PE=3 SV=1 && PF00149:Calcineurin-like phosphoesterase
novel.2288	214.659	189.537	228.942	78.0818	100.581	91.3457	211.046	90.0028	1.2292	0.000184911	0.00116684	2483	- && - && -
A7845	155.91	167.618	138.073	605.568	208.289	485.865	153.867	433.241	-1.49343	0.000184182	0.00116289	894	- && - && -
A3944	277.927	241.112	189.998	377.396	559.926	661.469	236.346	532.93	-1.17316	0.000183545	0.00115952	1044	- && sp|Q01752|AAD_PHACH Aryl-alcohol dehydrogenase [NADP(+)] OS=Phanerochaete chrysosporium OX=5306 PE=1 SV=1 && PF00248:Aldo/keto reductase family
novel.4251	72.3062	58.0216	62.5459	1.73515	17.4234	6.29971	64.2912	8.4861	2.91484	0.000181584	0.00115007	495	- && - && -
A9480	215.789	186.958	310.369	87.6252	78.4055	112.607	237.706	92.8793	1.35587	0.000181765	0.00115007	843	- && - && -
A3973	1467.59	858.719	1476.32	543.103	690.602	614.221	1267.54	615.975	1.04126	0.000181846	0.00115007	744	- && sp|Q6DFS6|CHM2A_XENTR Charged multivesicular body protein 2a OS=Xenopus tropicalis OX=8364 GN=chmp2a PE=2 SV=1 && PF03357:Snf7
A2431	6997.89	6513.89	7096.01	34663.1	10654.4	11415.1	6869.26	18910.9	-1.46097	0.000181702	0.00115007	3780	- && sp|P02723|ADT_NEUCR ADP,ATP carrier protein OS=Neurospora crassa (strain ATCC 24698 / 74-OR23-1A / CBS 708.71 / DSM 1257 / FGSC 987) OX=367110 GN=aac PE=3 SV=1 && PF02891:MIZ/SP-RING zinc finger|PF04851:Type III restriction enzyme, res subunit|PF00153:Mitochondrial carrier protein|PF00271:Helicase conserved C-terminal domain|PF14324:PINIT domain
A2579	88.1232	86.3877	93.2289	206.483	202.745	206.315	89.2466	205.181	-1.20082	0.000180366	0.00114454	633	- && sp|Q9UU88|KAD6_SCHPO Adenylate kinase isoenzyme 6 homolog OS=Schizosaccharomyces pombe (strain 972 / ATCC 24843) OX=284812 GN=SPCC830.11c PE=3 SV=1 && PF13238:AAA domain
novel.1885	240.644	180.512	245.463	1496.57	404.699	385.857	222.206	762.375	-1.77798	0.000180143	0.00114376	568	- && - && -
novel.679	153.651	55.4428	54.2852	11.2785	15.8395	22.8364	87.7929	16.6515	2.3976	0.00017481	0.00111366	744	- && - && -
A6318	248.553	339.104	254.904	763.467	455.385	607.922	280.854	608.925	-1.11695	0.000171829	0.00109528	1335	- && - && -
novel.2312	0	0	0	23.4246	13.4636	18.8991	0	18.5957	-6.39857	0.000171604	0.00109446	1361	- && - && -
A4252	212.4	181.801	206.52	304.519	598.733	499.252	200.24	467.501	-1.22321	0.00016887	0.00107763	699	- && - && -
A6300	298.263	321.053	368.195	95.4334	178.986	137.806	329.17	137.409	1.25934	0.000168193	0.00107391	1239	- && sp|P17576|CARP_IRPLA Polyporopepsin OS=Irpex lacteus OX=5319 PE=1 SV=1 && PF00026:Eukaryotic aspartyl protease
A8538	2.25957	43.8385	46.0244	0	0.791975	0.787463	30.7075	0.526479	5.83719	0.000167513	0.00107017	1551	- && - && -
A6787	527.609	612.45	595.957	338.355	170.275	263.8	578.672	257.476	1.1688	0.000165935	0.00106129	1203	- && - && PF09924:Uncharacterised conserved protein (DUF2156)
novel.2625	103.94	50.2854	36.5835	7.80818	15.0475	7.87463	63.603	10.2434	2.63362	0.000164765	0.00105441	9148	- && - && -
A9654	972.745	898.69	562.913	304.519	378.564	440.192	811.449	374.425	1.11551	0.000164133	0.00105095	3120	- && - && PF18806:Importin 13 repeat|PF08389:Exportin 1-like protein
novel.2427	640.588	536.377	429.561	234.246	251.848	295.299	535.509	260.464	1.03971	0.000162487	0.00104159	2032	- && - && -
A9867	38.4127	72.2046	114.471	230.775	209.081	257.5	75.0294	232.452	-1.63236	0.000162079	0.00104015	1470	- && sp|D4AKL6|OXDD_ARTBC Probable oxalate decarboxylase ARB_04859 OS=Arthroderma benhamiae (strain ATCC MYA-4681 / CBS 112371) OX=663331 GN=ARB_04859 PE=1 SV=1 && PF00190:Cupin
A2133	138.964	168.907	269.066	595.157	410.243	407.118	192.312	470.839	-1.29155	0.000160427	0.00103013	2502	- && sp|Q9P376|FCP1_SCHPO RNA polymerase II subunit A C-terminal domain phosphatase OS=Schizosaccharomyces pombe (strain 972 / ATCC 24843) OX=284812 GN=fcp1 PE=1 SV=1 && PF03031:NLI interacting factor-like phosphatase|PF12738:twin BRCT domain
A7787	19.2063	32.2342	17.7017	75.4791	104.541	90.5583	23.0474	90.1927	-1.97372	0.000160382	0.00103013	2376	- && - && PF00617:RasGEF domain|PF00618:RasGEF N-terminal motif
A8515	415.761	220.482	475.585	1316.98	715.945	788.251	370.609	940.392	-1.34248	0.00015705	0.00101131	1212	- && sp|P38660|PDIA6_MESAU Protein disulfide-isomerase A6 OS=Mesocricetus auratus OX=10036 GN=PDIA6 PE=1 SV=1 && PF00085:Thioredoxin
novel.3361	296.004	211.456	308.009	124.931	65.7339	117.332	271.823	102.666	1.40596	0.000156901	0.00101093	3617	- && - && PF00335:Tetraspanin family
novel.481	22.5957	21.9193	55.4653	0.867576	2.37592	3.93732	33.3267	2.39361	3.78847	0.000155727	0.00100451	1137	- && - && -
A6908	485.807	587.952	526.33	1507.85	908.395	911.095	533.363	1109.11	-1.05624	0.000154456	0.000996879	2115	- && sp|O42783|TREB_NEUCR Cytosolic neutral trehalase OS=Neurospora crassa (strain ATCC 24698 / 74-OR23-1A / CBS 708.71 / DSM 1257 / FGSC 987) OX=367110 GN=treB PE=2 SV=2 && PF07492:Neutral trehalase Ca2+ binding domain|PF01204:Trehalase
novel.2247	0	0	0	8.67576	25.3432	25.1988	0	19.7393	-6.48605	0.000154294	0.0009964	718	- && - && -
A1585	132.185	121.201	115.651	338.355	263.728	237.814	123.012	279.965	-1.18574	0.000152773	0.00098714	1578	- && - && PF12937:F-box-like
A9634	246.293	190.827	62.5459	45.9815	34.8469	43.3105	166.555	41.3796	2.00958	0.000152625	0.000986751	1614	- && sp|A1D2R3|QUTD_NEOFI Probable quinate permease OS=Neosartorya fischeri (strain ATCC 1020 / DSM 3700 / CBS 544.65 / FGSC A1164 / JCM 1740 / NRRL 181 / WB 181) OX=331117 GN=qutD PE=3 SV=1 && PF00083:Sugar (and other) transporter
A2048	81.3445	94.1239	110.931	420.774	218.585	188.204	95.4663	275.854	-1.53045	0.000151964	0.000983033	4470	- && sp|P41820|BFR1_SCHPO Brefeldin A resistance protein OS=Schizosaccharomyces pombe (strain 972 / ATCC 24843) OX=284812 GN=bfr1 PE=1 SV=1 && PF19055:ABC-2 type transporter|PF00005:ABC transporter|PF06422:CDR ABC transporter|PF01061:ABC-2 type transporter|PF14510:ABC-transporter N-terminal
novel.3788	0	18.0512	18.8818	111.917	88.7011	92.9207	12.311	97.8464	-2.99849	0.000151364	0.000980145	887	- && - && -
novel.2823	36.1531	14.1831	14.1613	0	0.791975	0	21.4992	0.263992	6.20413	0.000150763	0.000977154	835	- && - && -
A9177	41.802	42.5492	44.8443	2.60273	8.71172	5.51224	43.0651	5.6089	2.93377	0.000150662	0.000977154	558	- && - && -
A6968	136.704	179.222	68.4465	375.66	346.885	321.285	128.124	347.943	-1.44262	0.000148681	0.000966213	1857	- && sp|B0Y9G4|EGLD_ASPFC Probable endo-beta-1,4-glucanase D OS=Neosartorya fumigata (strain CEA10 / CBS 144.89 / FGSC A1163) OX=451804 GN=eglD PE=3 SV=1 && PF00149:Calcineurin-like phosphoesterase|PF03443:Glycosyl hydrolase family 61
A7598	990.821	914.162	1056.2	2809.21	1693.24	1578.08	987.061	2026.84	-1.03782	0.000147836	0.000961272	3240	- && sp|O59809|IMA3_SCHPO Probable importin c550.11 OS=Schizosaccharomyces pombe (strain 972 / ATCC 24843) OX=284812 GN=SPCC550.11 PE=3 SV=1 && PF03810:Importin-beta N-terminal domain
A0132	33.8935	28.3661	14.1613	1.73515	0.791975	0	25.4737	0.842376	4.94738	0.000146899	0.000956281	588	- && - && -
A9976	129.925	108.307	191.178	51.187	45.1425	46.4603	143.137	47.5966	1.58951	0.000146368	0.000953368	864	- && - && -
A0391	188.674	234.665	148.694	29.4976	70.4857	74.0215	190.678	58.0016	1.71441	0.000144567	0.000942183	2286	- && sp|A0A5Q0QN66|AGR6_AGRAE Delta(6)-protoilludene synthase OS=Agrocybe aegerita OX=5400 GN=Agr6 PE=1 SV=1 && PF19086:Terpene synthase family 2, C-terminal metal binding|PF01154:Hydroxymethylglutaryl-coenzyme A synthase N terminal
A9544	83.6041	18.0512	60.1857	6.94061	7.91975	1.57493	53.947	5.47843	3.30493	0.000144024	0.000939182	1404	- && - && -
A0720	110.719	36.1023	123.912	26.0273	7.91975	7.08717	90.2443	13.6781	2.72943	0.00014284	0.000932048	2682	- && - && -
A1532	249.682	148.277	252.544	92.8306	78.4055	74.809	216.835	82.015	1.40421	0.000142848	0.000932048	465	- && sp|O94307|PFD5_SCHPO Probable prefoldin subunit 5 OS=Schizosaccharomyces pombe (strain 972 / ATCC 24843) OX=284812 GN=bob1 PE=1 SV=1 && PF02996:Prefoldin subunit
novel.1862	97.1615	45.1279	54.2852	16.4839	10.2957	4.72478	65.5248	10.5015	2.64829	0.00014246	0.000930588	2082	- && Q6CQE5.2 RecName: Full=Protein TAR1 && -
A3428	446.265	284.95	302.109	801.64	658.131	678.006	344.441	712.592	-1.04785	0.00014222	0.00092956	957	- && sp|P25795|AL7A1_PEA Aldehyde dehydrogenase family 7 member A1 OS=Pisum sativum OX=3888 PE=1 SV=3 && PF00171:Aldehyde dehydrogenase family
A3462	277.927	296.555	296.208	445.066	667.635	682.731	290.23	598.477	-1.04454	0.000141878	0.000927858	942	- && sp|B2KWH7|NIT22_AJECA Probable dehydratase NIT22 OS=Ajellomyces capsulatus OX=5037 GN=NIT22 PE=2 SV=1 && PF01575:MaoC like domain
A3807	640.588	754.28	574.715	203.88	345.301	348.846	656.528	299.342	1.13224	0.000141725	0.000927394	420	- && sp|Q8R344|CCD12_MOUSE Coiled-coil domain-containing protein 12 OS=Mus musculus OX=10090 GN=Ccdc12 PE=1 SV=2 && PF08315:cwf18 pre-mRNA splicing factor
novel.3737	1.12978	0	0	19.0867	30.887	25.9863	0.376595	25.32	-5.88302	0.00014104	0.000923443	1351	- && - && -
A8516	498.235	451.279	633.72	812.919	1199.05	1194.58	527.745	1068.85	-1.01809	0.000140412	0.000919864	1587	- && sp|Q00808|HETE1_PODAS Vegetative incompatibility protein HET-E-1 OS=Podospora anserina OX=2587412 GN=HET-E1 PE=4 SV=1 && PF06985:Heterokaryon incompatibility protein (HET)
A7361	56.4892	29.6555	93.2289	203.88	200.37	187.416	59.7912	197.222	-1.71908	0.000139753	0.000916075	783	- && - && -
A9653	563.763	425.492	423.66	1954.65	780.887	903.22	470.971	1212.92	-1.36434	0.000137494	0.000901789	1197	- && sp|L7WRR4|NOTK_ASPVE Efflux pump notK' OS=Aspergillus versicolor OX=46472 GN=notK' PE=1 SV=1 && PF00860:Permease family
A5525	108.459	91.5452	116.831	256.802	232.841	234.664	105.612	241.436	-1.19175	0.000136748	0.000897419	468	- && sp|B0DK57|S2538_LACBS Mitochondrial glycine transporter OS=Laccaria bicolor (strain S238N-H82 / ATCC MYA-4686) OX=486041 GN=LACBIDRAFT_191230 PE=3 SV=1 && PF00153:Mitochondrial carrier protein
A2967	24.8553	2.57874	30.6829	0	0	0	19.3723	0	7.0158	0.000135933	0.000893621	246	- && - && -
novel.1644	74.5658	48.996	51.9249	6.07303	13.4636	11.8119	58.4956	10.4495	2.48143	0.00013575	0.00089294	881	- && - && -
A9498	769.383	518.326	434.281	205.616	296.99	250.413	573.997	251.006	1.19328	0.00013271	0.000873452	453	- && - && PF15251:Domain of unknown function (DUF4588)
A0906	31.634	15.4724	24.7824	0	0.791975	0.787463	23.9629	0.526479	5.47929	0.000131423	0.000866486	1215	- && - && -
A4314	61.0084	78.6515	66.0863	0	12.6716	8.6621	68.582	7.11123	3.26041	0.000128804	0.0008512	1080	- && - && PF12937:F-box-like
A4120	251.942	299.133	234.842	1204.2	485.48	481.927	261.973	723.868	-1.46628	0.000128003	0.000846898	1581	- && sp|P38694|MSC7_YEAST Putative aldehyde dehydrogenase-like protein YHR039C OS=Saccharomyces cerevisiae (strain ATCC 204508 / S288c) OX=559292 GN=MSC7 PE=1 SV=1 && PF00171:Aldehyde dehydrogenase family
A5185	298.263	389.389	241.923	869.311	563.094	624.458	309.858	685.621	-1.14628	0.000126525	0.000837612	2736	- && sp|Q99741|CDC6_HUMAN Cell division control protein 6 homolog OS=Homo sapiens OX=9606 GN=CDC6 PE=1 SV=1 && PF13401:AAA domain|PF08234:Chromosome segregation protein Spc25
A1459	89.253	107.018	175.837	26.8949	23.7592	46.4603	124.036	32.3715	1.93684	0.000125454	0.000831492	2280	- && - && PF00400:WD domain, G-beta repeat
A2234	83.6041	127.647	107.39	369.587	222.545	238.601	106.214	276.911	-1.38346	0.00012533	0.000831154	438	- && sp|J9VJ99|PFA4_CRYNH Palmitoyltransferase PFA4 OS=Cryptococcus neoformans var. grubii serotype A (strain H99 / ATCC 208821 / CBS 10515 / FGSC 9487) OX=235443 GN=PFA4 PE=1 SV=2 && -
A0706	956.928	1169.46	1000.74	655.887	380.94	482.715	1042.37	506.514	1.04145	0.000125174	0.000830608	2739	- && sp|P30598|CHS1_USTMA Chitin synthase 1 OS=Ustilago maydis (strain 521 / FGSC 9021) OX=237631 GN=CHS1 PE=3 SV=3 && PF01644:Chitin synthase|PF08407:Chitin synthase N-terminal
novel.3179	336.676	185.669	232.482	94.5658	78.4055	111.82	251.609	94.9303	1.4071	0.000124352	0.000825635	1801	- && - && -
A8418	74.5658	130.226	90.8686	35.5706	16.6315	16.5367	98.5535	22.9129	2.10756	0.000122625	0.000815122	885	- && - && -
A3152	65.5275	101.86	34.2233	86.7576	392.819	457.516	67.2036	312.364	-2.21865	0.000122259	0.000813167	444	- && - && -
A6497	46.3212	45.1279	102.67	263.743	171.858	196.078	64.7063	210.56	-1.701	0.000119853	0.000798107	1173	- && - && PF08568:Uncharacterised protein family, YAP/Alf4/glomulin
A6654	341.195	451.279	630.18	1323.05	823.654	1063.08	474.218	1069.93	-1.1739	0.000119629	0.00079708	900	- && - && PF01284:Membrane-associating domain
A7407	96.0317	90.2558	66.0863	171.78	239.176	246.476	84.1246	219.144	-1.38174	0.000119408	0.000796078	861	- && sp|Q9USM3|SFH1_SCHPO Chromatin structure-remodeling complex subunit sfh1 OS=Schizosaccharomyces pombe (strain 972 / ATCC 24843) OX=284812 GN=sfh1 PE=1 SV=1 && PF04855:SNF5 / SMARCB1 / INI1
A0702	35.0233	72.2046	83.788	166.575	188.49	245.689	63.672	200.251	-1.65535	0.000119204	0.000795186	618	- && sp|P24844|MYL9_HUMAN Myosin regulatory light polypeptide 9 OS=Homo sapiens OX=9606 GN=MYL9 PE=1 SV=4 && PF13499:EF-hand domain pair
novel.149	98.2913	185.669	234.842	302.784	951.161	470.903	172.934	574.949	-1.73397	0.000117849	0.000786612	1167	- && - && -
A3652	370.569	244.98	323.351	667.166	631.996	594.535	312.967	631.232	-1.01109	0.000115359	0.000771355	1848	- && sp|O94268|NOP2_SCHPO 25S rRNA (cytosine-C(5))-methyltransferase nop2 OS=Schizosaccharomyces pombe (strain 972 / ATCC 24843) OX=284812 GN=nop2 PE=1 SV=1 && PF17125:N-terminal domain of 16S rRNA methyltransferase RsmF|PF01189:16S rRNA methyltransferase RsmB/F
novel.2962	196.583	162.46	223.041	46.8491	85.5333	74.0215	194.028	68.8013	1.49466	0.000114698	0.000767385	896	- && - && -
A5239	259.85	230.797	345.773	402.555	1325.77	722.891	278.807	817.071	-1.55117	0.000114264	0.000764937	651	- && - && PF09729:Gti1/Pac2 family
A7865	195.453	167.618	164.036	46.8491	53.8543	83.4711	175.702	61.3915	1.51596	0.000113908	0.000763004	849	- && sp|A0A2H3D8Y2|ARMD4_ARMGA Short-chain dehydrogenase/reductase ARMGADRAFT_1018421 OS=Armillaria gallica OX=47427 GN=ARMGADRAFT_1018421 PE=1 SV=1 && PF00106:short chain dehydrogenase|PF13561:Enoyl-(Acyl carrier protein) reductase
novel.586	498.235	557.007	407.139	282.83	152.851	182.691	487.46	206.124	1.24246	0.000113856	0.000763004	3473	- && - && -
A7325	10.1681	16.7618	0	58.9952	91.0771	88.9833	8.97662	79.6852	-3.15895	0.000113033	0.000758486	846	- && - && -
A1968	74.5658	50.2854	103.85	13.0136	13.4636	21.2615	76.2337	15.9129	2.25948	0.000112911	0.000758119	861	- && sp|A6YAP7|XYN1_LEUGO Endo-1,4-beta-xylanase 1 OS=Leucoagaricus gongylophorus OX=79220 GN=Xyn1 PE=1 SV=1 && PF00457:Glycosyl hydrolases family 11
A0032	159.3	60.6003	158.135	513.605	335.005	303.961	126.012	384.19	-1.60592	0.000112146	0.000753595	6474	- && sp|Q8I7P9|POL5_DROME Retrovirus-related Pol polyprotein from transposon opus OS=Drosophila melanogaster OX=7227 GN=pol PE=4 SV=1 && PF00078:Reverse transcriptase (RNA-dependent DNA polymerase)|PF00385:Chromo (CHRromatin Organisation MOdifier) domain|PF17917:RNase H-like domain found in reverse transcriptase|PF17921:Integrase zinc binding domain
A9817	314.08	275.925	397.698	576.07	679.514	758.327	329.234	671.304	-1.02759	0.000110396	0.000742993	2037	- && - && -
A6567	370.569	371.338	250.184	157.031	140.179	139.381	330.697	145.531	1.18432	0.000109919	0.00074022	474	- && sp|Q6NUA1|ANM5_XENLA Protein arginine N-methyltransferase 5 OS=Xenopus laevis OX=8355 GN=prmt5 PE=1 SV=1 && PF05185:PRMT5 arginine-N-methyltransferase
A2680	16.9468	7.73621	60.1857	92.8306	217.793	190.566	28.2896	167.063	-2.55942	0.000109408	0.000737218	465	- && - && -
A9901	5973.17	6020.06	4613.06	1355.15	3207.5	2653.75	5535.43	2405.47	1.20227	0.000109025	0.000735076	2400	- && sp|Q5AP95|SFU1_CANAL Suppressor of ferric uptake 1 OS=Candida albicans (strain SC5314 / ATCC MYA-2876) OX=237561 GN=SFU1 PE=1 SV=2 && PF00320:GATA zinc finger|PF08550:Fungal protein of unknown function (DUF1752)
A8768	282.446	226.929	135.713	570.865	480.729	489.802	215.029	513.799	-1.25628	0.000108902	0.000734683	1545	- && sp|A1CJ18|DHH1_ASPCL ATP-dependent RNA helicase dhh1 OS=Aspergillus clavatus (strain ATCC 1007 / CBS 513.65 / DSM 816 / NCTC 3887 / NRRL 1) OX=344612 GN=dhh1 PE=3 SV=1 && PF00271:Helicase conserved C-terminal domain|PF00270:DEAD/DEAH box helicase
A2772	30.5042	41.2598	109.75	222.967	228.089	219.702	60.5048	223.586	-1.88529	0.000108491	0.000732783	561	- && sp|Q9UUA2|PIF1_SCHPO ATP-dependent DNA helicase pfh1 OS=Schizosaccharomyces pombe (strain 972 / ATCC 24843) OX=284812 GN=pfh1 PE=1 SV=1 && -
A5544	114.108	70.9153	151.054	19.0867	27.7191	37.0108	112.026	27.9389	2.00229	0.000107966	0.000729675	1398	- && sp|P24867|PCL1_YEAST PHO85 cyclin-1 OS=Saccharomyces cerevisiae (strain ATCC 204508 / S288c) OX=559292 GN=PCL1 PE=1 SV=1 && PF00134:Cyclin, N-terminal domain
A9175	660.924	653.71	577.075	837.211	2006.86	1626.9	630.57	1490.32	-1.24106	0.000107015	0.000723678	3147	- && - && PF05699:hAT family C-terminal dimerisation region
A4631	129.925	153.435	114.471	390.409	299.366	254.351	132.61	314.709	-1.24726	0.000106676	0.000721813	1107	- && sp|Q6JQN1|ACD10_HUMAN Acyl-CoA dehydrogenase family member 10 OS=Homo sapiens OX=9606 GN=ACAD10 PE=1 SV=1 && PF01636:Phosphotransferase enzyme family
novel.2546	610.084	598.267	313.91	176.118	247.096	190.566	507.42	204.593	1.31002	0.000106351	0.000720045	11892	- && - && -
A6892	469.99	459.015	420.12	1493.97	819.694	763.839	449.708	1025.83	-1.18948	0.000106194	0.000719415	1800	- && - && PF07690:Major Facilitator Superfamily
A8544	29.3744	68.3365	54.2852	5.20546	7.91975	8.6621	50.6654	7.26243	2.7973	0.000106072	0.00071902	1425	- && - && -
A0773	364.92	384.232	225.401	108.447	127.508	154.343	324.851	130.099	1.31934	0.000105801	0.000717611	2025	- && - && PF01926:50S ribosome-binding GTPase
novel.666	728.711	901.268	762.352	496.253	338.965	316.56	797.444	383.926	1.05488	0.000105093	0.000713232	1785	- && Q9BXT6.1 RecName: Full=RNA helicase Mov10l1; AltName: Full=Moloney leukemia virus 10-like protein 1; Short=MOV10-like protein 1 && PF13086:AAA domain
A5892	290.355	284.95	388.257	2292.14	424.498	794.55	321.187	1170.39	-1.86526	0.000104564	0.000710072	1710	- && - && PF01328:Peroxidase, family 2
novel.1915	230.476	140.541	207.7	668.901	407.075	377.982	192.906	484.653	-1.32756	0.000104323	0.000709281	3617	- && - && PF12937:F-box-like
A5077	276.797	228.218	233.662	401.688	797.518	542.562	246.226	580.589	-1.23743	0.000103764	0.000706158	3042	- && - && -
A3372	0	0	1.18011	38.1733	16.6315	26.7737	0.393371	27.1929	-5.98475	0.000103801	0.000706158	717	- && - && PF01814:Hemerythrin HHE cation binding domain
A2060	194.323	247.559	119.191	52.0546	61.774	70.8717	187.024	61.5668	1.60152	0.000103557	0.000705344	747	- && - && PF09792:Ubiquitin 3 binding protein But2 C-terminal domain
A7583	57.619	63.179	106.21	230.775	194.826	207.103	75.6694	210.901	-1.47829	0.000103476	0.00070522	1737	- && sp|C5NN18|ACTT5_ALTAL Acyl-CoA synthetase ACTT5 OS=Alternaria alternata OX=5599 GN=ACTT5 PE=3 SV=1 && PF13193:AMP-binding enzyme C-terminal domain|PF00501:AMP-binding enzyme
A4759	179.636	118.622	282.047	597.76	465.681	446.492	193.435	503.311	-1.37842	0.000102453	0.000698666	2904	- && - && -
novel.3593	70.0466	101.86	63.7261	172.648	201.954	299.236	78.5443	224.612	-1.51824	0.000102256	0.000697746	3321	- && - && -
A6830	633.809	426.781	545.212	300.181	212.249	225.214	535.267	245.882	1.12332	0.000101206	0.000690996	1146	- && - && -
A8157	177.376	186.958	318.63	496.253	571.806	512.639	227.655	526.899	-1.21049	0.000101044	0.000690305	1047	- && - && PF03060:Nitronate monooxygenase
novel.1707	358.142	237.244	271.426	598.627	705.649	529.963	288.937	611.413	-1.08048	9.96e-05	0.000680578	1600	- && Q6CAB8.1 RecName: Full=GPI mannosyltransferase 3; AltName: Full=GPI mannosyltransferase III; Short=GPI-MT-III; AltName: Full=Glycosylphosphatidylinositol-anchor biosynthesis protein 10 && PF03901:Alg9-like mannosyltransferase family
A1324	476.769	248.848	371.735	173.515	91.869	137.019	365.784	134.134	1.44877	9.92e-05	0.000678809	1818	- && - && PF00144:Beta-lactamase
A3696	192.063	154.724	257.264	550.043	418.163	414.993	201.351	461.066	-1.19425	9.83e-05	0.00067344	726	- && - && PF16543:DRG Family Regulatory Proteins, Tma46|PF05773:RWD domain
A8814	56.4892	42.5492	95.5891	457.213	135.428	192.141	64.8758	261.594	-2.00986	9.84e-05	0.00067344	1935	- && - && -
A4827	35.0233	30.9448	7.08067	252.465	96.6209	80.3212	24.3496	143.136	-2.55513	9.79e-05	0.000671102	1020	- && sp|A0A5Q0QSI8|AGR5_AGRAE Sesquiterpene synthase Agr5 OS=Agrocybe aegerita OX=5400 GN=Agr5 PE=1 SV=1 && PF19086:Terpene synthase family 2, C-terminal metal binding
A9564	6.77871	9.02558	3.54034	33.8355	59.3981	56.6974	6.44821	49.977	-2.96102	9.7e-05	0.000664996	816	- && - && -
A7987	67.7871	140.541	103.85	278.492	270.855	270.887	104.059	273.412	-1.39631	9.69e-05	0.000664969	1266	- && sp|Q9USQ4|SIM3_SCHPO NASP-related protein sim3 OS=Schizosaccharomyces pombe (strain 972 / ATCC 24843) OX=284812 GN=sim3 PE=1 SV=1 && PF13424:Tetratricopeptide repeat|PF10516:SHNi-TPR
novel.3932	0	0	0	22.557	19.7994	17.3242	0	19.8935	-6.4961	9.66e-05	0.000663	330	- && - && -
A6049	885.751	661.446	585.336	313.195	385.692	338.609	710.844	345.832	1.03954	9.49e-05	0.000651658	1083	- && - && PF15926:E3 ubiquitin-protein ligase RNF220
A4467	21.4659	21.9193	74.3471	196.94	156.019	152.768	39.2441	168.576	-2.10129	9.48e-05	0.000651627	1530	- && - && PF12937:F-box-like
A2979	89.253	108.307	54.2852	339.222	182.946	233.877	83.9484	252.015	-1.58679	9.45e-05	0.000650186	831	- && - && -
novel.4099	371.699	354.576	293.848	114.52	167.107	163.792	340.041	148.473	1.19467	9.32e-05	0.00064171	5555	- && O74398.1 RecName: Full=LIM domain-containing protein C4F6.12 && -
novel.2017	605.565	731.072	521.61	1941.64	1069.96	1138.67	619.415	1383.42	-1.15934	9.31e-05	0.000641686	1534	- && - && -
novel.4280	524.22	572.48	588.876	174.383	319.166	259.075	561.859	250.875	1.16248	9.2e-05	0.000634093	4472	- && P14065.1 RecName: Full=Glycerol 2-dehydrogenase (NADP(+)); AltName: Full=Galactose-inducible crystallin-like protein 1 && -
A3842	196.583	259.163	297.388	900.544	449.842	531.538	251.045	627.308	-1.32124	9.17e-05	0.000632763	930	- && sp|O13848|I3ACR_SCHPO NAD/NADP-dependent indole-3-acetaldehyde reductase OS=Schizosaccharomyces pombe (strain 972 / ATCC 24843) OX=284812 GN=SPAC19G12.09 PE=1 SV=1 && PF00248:Aldo/keto reductase family
A7331	68.9169	82.5196	122.732	392.144	202.745	225.214	91.3894	273.368	-1.5803	9.15e-05	0.000631864	1803	- && - && -
A2174	109.589	230.797	166.396	54.6573	53.0623	55.1224	168.927	54.2807	1.63658	9.13e-05	0.000630656	1551	- && - && -
A8636	42.9318	42.5492	33.0431	123.196	119.588	124.419	39.508	122.401	-1.63173	9.04e-05	0.00062496	381	- && - && -
novel.1618	6.77871	9.02558	9.4409	49.4518	55.4382	51.9726	8.41506	52.2875	-2.63818	8.98e-05	0.000621179	1058	- && - && -
A3295	166.078	215.325	201.799	505.797	360.348	405.544	194.401	423.896	-1.12515	8.8e-05	0.000609238	1335	- && sp|Q7ZYQ6|DCA13_XENLA DDB1- and CUL4-associated factor 13 OS=Xenopus laevis OX=8355 GN=dcaf13 PE=2 SV=1 && PF00400:WD domain, G-beta repeat|PF04158:Sof1-like domain
A8214	48.5807	88.9664	68.4465	6.94061	18.2154	11.0245	68.6646	12.0602	2.50416	8.62e-05	0.000597272	594	- && - && PF18885:Repeat of unknown function (DUF5648)
A5192	219.178	363.602	219.501	405.158	938.49	847.31	267.427	730.319	-1.45049	8.6e-05	0.000596602	1062	- && - && -
A3865	97.1615	60.6003	70.8067	17.3515	10.2957	20.474	76.1895	16.0404	2.2495	8.59e-05	0.000596304	909	- && - && PF17667:Fungal protein kinase
A2423	917.385	951.554	902.786	3020.03	1519.01	1641.86	923.908	2060.3	-1.15693	8.58e-05	0.000595936	1242	- && sp|C4QVU3|SLD1_KOMPG Delta 8-(E)-sphingolipid desaturase OS=Komagataella phaffii (strain GS115 / ATCC 20864) OX=644223 GN=PAS_chr1-1_0013 PE=3 SV=1 && -
novel.2787	109.589	59.3109	133.353	30.3652	18.2154	22.049	100.751	23.5432	2.10069	8.54e-05	0.000593162	1299	- && - && -
novel.2740	20.3361	27.0767	53.105	0	0	3.14985	33.506	1.04995	4.97143	8.49e-05	0.000590282	3092	- && - && PF12937:F-box-like
novel.3736	745.658	876.77	938.189	528.354	355.597	328.372	853.539	404.107	1.07914	8.45e-05	0.000588075	6034	- && - && -
A3837	1742.13	1668.44	2021.53	556.116	1077.88	896.133	1810.7	843.376	1.10207	8.39e-05	0.000585047	420	- && sp|O13808|GMF1_SCHPO Actin-depolymerizing factor gmf1 OS=Schizosaccharomyces pombe (strain 972 / ATCC 24843) OX=284812 GN=gmf1 PE=3 SV=1 && PF00241:Cofilin/tropomyosin-type actin-binding protein
A1382	36.1531	47.7066	83.788	204.748	157.603	181.117	55.8826	181.156	-1.69668	8.36e-05	0.000583674	1530	- && sp|C8VPE5|SDCF_EMENI FAD-dependent monooxygenase sdcF OS=Emericella nidulans (strain FGSC A4 / ATCC 38163 / CBS 112.46 / NRRL 194 / M139) OX=227321 GN=sdcF PE=1 SV=1 && PF01565:FAD binding domain|PF08031:Berberine and berberine like
A9430	433.837	460.304	509.808	2122.96	881.468	807.937	467.983	1270.79	-1.44101	8.33e-05	0.000582059	3594	- && - && PF08101:Domain of unknown function (DUF1708)
novel.3525	101.681	175.354	83.788	173.515	580.517	545.712	120.274	433.248	-1.85061	8.32e-05	0.000581181	2694	- && - && PF00320:GATA zinc finger
novel.2724	0	0	0	30.3652	7.12777	29.9236	0	22.4722	-6.6717	8.31e-05	0.000581181	2270	- && - && -
A5724	535.518	511.879	650.242	245.524	321.542	266.95	565.88	278.005	1.02521	8.19e-05	0.000572909	855	- && - && PF10406:Transcription factor TFIID complex subunit 8 C-term|PF07524:Bromodomain associated
A2367	1307.16	1181.06	1503.46	4029.89	2187.43	2372.63	1330.56	2863.32	-1.10549	8.18e-05	0.0005728	1674	- && sp|Q04013|YHM2_YEAST Citrate/oxoglutarate carrier protein OS=Saccharomyces cerevisiae (strain ATCC 204508 / S288c) OX=559292 GN=YHM2 PE=1 SV=1 && PF04117:Mpv17 / PMP22 family|PF00153:Mitochondrial carrier protein
A9651	141.223	148.277	28.3227	583.879	350.845	346.484	105.941	427.069	-2.01166	8.15e-05	0.000571011	1818	- && - && -
A1993	149.132	157.303	128.632	281.962	323.918	358.296	145.022	321.392	-1.14871	8.08e-05	0.000566067	4500	- && sp|Q8T6J5|ABCA2_DICDI ABC transporter A family member 2 OS=Dictyostelium discoideum OX=44689 GN=abcA2 PE=3 SV=1 && PF00005:ABC transporter|PF12698:ABC-2 family transporter protein
A7695	158.17	152.145	146.334	353.971	277.983	377.195	152.216	336.383	-1.1438	8.07e-05	0.000565934	387	- && - && -
A2637	45.1914	11.6043	42.484	122.328	153.643	148.831	33.0932	141.601	-2.09152	8.05e-05	0.000564728	897	- && - && PF02194:PXA domain
A7729	0	0	0	16.4839	25.3432	19.6866	0	20.5046	-6.54034	8.04e-05	0.000564448	897	- && - && -
A9921	48.5807	24.498	16.5216	235.981	101.373	96.0705	29.8668	144.475	-2.27024	8.02e-05	0.000563698	1389	- && - && PF18723:alpha-glutamyl/putrescinyl thymine pyrophosphorylase clade 1|PF00385:Chromo (CHRromatin Organisation MOdifier) domain
A3245	189.804	125.069	197.079	69.4061	41.9747	56.6974	170.65	56.026	1.60896	7.95e-05	0.000559547	1089	- && - && -
novel.2460	536.648	288.819	201.799	67.6709	140.179	101.583	342.422	103.144	1.73072	7.84e-05	0.000551935	973	- && - && -
A7285	11.2978	9.02558	28.3227	109.315	87.1172	66.9344	16.2154	87.7887	-2.43311	7.81e-05	0.000550756	1182	- && - && -
A3337	24.8553	58.0216	18.8818	266.346	121.964	100.008	33.9195	162.773	-2.26712	7.77e-05	0.000548272	252	- && - && -
novel.320	173.987	97.992	107.39	26.8949	32.471	44.8854	126.456	34.7504	1.8631	7.7e-05	0.000543759	715	- && - && -
novel.2774	31.634	6.44684	18.8818	0	0	0	18.9875	0	6.98711	7.69e-05	0.000543507	435	- && - && -
A7536	1278.92	778.778	1162.41	557.851	536.167	465.391	1073.37	519.803	1.04657	7.69e-05	0.000543477	6123	- && sp|Q5PRF0|HTR5A_MOUSE HEAT repeat-containing protein 5A OS=Mus musculus OX=10090 GN=Heatr5a PE=1 SV=2 && -
novel.1360	685.779	794.251	606.578	222.967	410.243	283.487	695.536	305.566	1.18598	7.6e-05	0.000537727	1413	- && A6LJ63.1 RecName: Full=Chaperone protein DnaJ && -
novel.314	1.12978	15.4724	0	49.4518	81.5734	97.6454	5.53407	76.2235	-3.81117	7.52e-05	0.000532741	1876	- && - && -
novel.1004	445.135	269.478	282.047	151.826	102.165	134.656	332.22	129.549	1.35984	7.48e-05	0.000530199	4355	- && Q6CLS0.2 RecName: Full=Metacaspase-1; Flags: Precursor && PF00069:Protein kinase domain
A7584	28.2446	61.8897	44.8443	196.94	150.475	121.269	44.9929	156.228	-1.79944	7.45e-05	0.000528736	354	- && - && -
A3373	387.516	272.057	427.201	550.911	1255.28	966.217	362.258	924.136	-1.3508	7.31e-05	0.000518786	3234	- && - && PF04082:Fungal specific transcription factor domain
novel.2220	135.574	112.175	263.165	947.393	394.403	384.282	170.305	575.359	-1.75551	7.2e-05	0.000511954	2144	- && - && -
novel.2025	71.1764	21.9193	14.1613	207.351	128.3	196.866	35.7523	177.505	-2.30682	7.18e-05	0.000511019	679	- && - && -
A1375	159.3	139.252	133.353	59.8627	17.4234	22.8364	143.968	33.3742	2.11327	7.17e-05	0.000510559	573	- && - && PF18885:Repeat of unknown function (DUF5648)
A6758	1.12978	0	0	38.1733	25.3432	21.2615	0.376595	28.2593	-6.0403	7.14e-05	0.000509276	1152	- && - && -
A9543	84.7339	52.8641	130.992	15.6164	22.9673	18.1117	89.5301	18.8984	2.24382	7.13e-05	0.00050925	1419	- && - && -
novel.1331	68.9169	54.1535	90.8686	11.2785	19.0074	12.5994	71.313	14.2951	2.31744	7.08e-05	0.000505694	4991	- && P24918.2 RecName: Full=NADH-ubiquinone oxidoreductase 78 kDa subunit, mitochondrial; AltName: Full=Complex I-78kD; Short=CI-78kD; Flags: Precursor && -
A0841	1430.31	2255.11	1620.29	1018.53	296.198	343.334	1768.57	552.689	1.6784	7.06e-05	0.000504779	1359	- && - && -
A6097	307.301	250.137	273.786	1148.67	464.889	601.622	277.075	738.394	-1.4135	7.01e-05	0.000501663	843	- && - && PF03009:Glycerophosphoryl diester phosphodiesterase family
A6239	119.757	156.014	121.552	495.386	238.384	336.247	132.441	356.672	-1.42972	6.88e-05	0.000493051	4296	- && sp|A0A2H3CZX2|ARMP3_ARMGA Cytochrome P450 monooxygenase ARMGADRAFT_1018420 OS=Armillaria gallica OX=47427 GN=ARMGADRAFT_1018420 PE=1 SV=1 && PF12937:F-box-like|PF00067:Cytochrome P450
A9730	63.2679	29.6555	126.272	275.889	294.615	246.476	73.0651	272.327	-1.89584	6.89e-05	0.000493051	1689	- && sp|Q6C6S3|RFT1_YARLI Oligosaccharide translocation protein RFT1 OS=Yarrowia lipolytica (strain CLIB 122 / E 150) OX=284591 GN=RFT1 PE=3 SV=1 && PF04506:Rft protein
A9261	3528.32	2393.07	3061.21	17912	4647.31	5978.42	2994.2	9512.57	-1.6676	6.87e-05	0.000492641	594	- && - && -
A0764	648.496	758.149	839.06	11413	1951.43	3808.96	748.568	5724.45	-2.93493	6.81e-05	0.000489138	1056	- && sp|Q00023|CEL1_AGABI Cellulose-growth-specific protein OS=Agaricus bisporus OX=5341 GN=cel1 PE=3 SV=1 && PF03443:Glycosyl hydrolase family 61
A1623	237.255	214.035	270.246	9.54334	71.2777	66.1469	240.512	48.9893	2.29317	6.79e-05	0.000487973	1242	- && - && PF00069:Protein kinase domain
A4371	369.44	408.73	249.004	154.429	148.891	111.032	342.391	138.117	1.30987	6.79e-05	0.000487973	1194	- && sp|P75791|YBIU_ECOLI Uncharacterized protein YbiU OS=Escherichia coli (strain K12) OX=83333 GN=ybiU PE=1 SV=1 && PF07350:Protein of unknown function (DUF1479)
A0718	1313.94	2269.29	1754.83	7506.27	3286.69	3271.12	1779.35	4688.03	-1.39771	6.71e-05	0.000483017	1992	- && sp|Q3HRQ2|GLOX_VITPS Aldehyde oxidase GLOX OS=Vitis pseudoreticulata OX=231512 GN=GLOX PE=2 SV=1 && PF09118:Domain of unknown function (DUF1929)
novel.1709	45.1914	46.4173	43.6641	160.502	120.38	129.931	45.0909	136.938	-1.60243	6.69e-05	0.000481797	534	- && - && -
A6700	1178.37	1021.18	926.388	2888.16	1767.69	1827.7	1041.98	2161.18	-1.0523	6.65e-05	0.000479312	1377	- && sp|P27823|PEPAF_RABIT Pepsin F OS=Oryctolagus cuniculus OX=9986 PE=2 SV=1 && PF00026:Eukaryotic aspartyl protease
A5864	628.16	517.037	603.037	170.912	324.71	255.138	582.745	250.253	1.21899	6.54e-05	0.000471859	672	- && sp|P0CL97|ESF2_CRYNB Pre-rRNA-processing protein ESF2 OS=Cryptococcus neoformans var. neoformans serotype D (strain B-3501A) OX=283643 GN=ESF2 PE=3 SV=1 && -
A5688	5593.56	3293.05	4957.65	1923.42	2607.18	2247.42	4614.75	2259.34	1.03039	6.54e-05	0.000471849	2115	- && sp|P46331|YXBG_BACSU Uncharacterized oxidoreductase YxbG OS=Bacillus subtilis (strain 168) OX=224308 GN=yxbG PE=3 SV=2 && PF13561:Enoyl-(Acyl carrier protein) reductase
novel.2616	111.849	154.724	109.75	45.9815	36.4308	27.5612	125.441	36.6579	1.77573	6.51e-05	0.000470137	3306	- && - && -
A5013	960.317	1063.73	1042.04	3734.91	1640.18	1949.76	1022.03	2441.62	-1.25634	6.51e-05	0.000470137	1239	- && - && -
A2122	214.659	256.584	153.415	537.897	431.626	454.366	208.219	474.63	-1.18936	6.4e-05	0.000462862	2250	- && - && -
A7351	0	0	3.54034	36.4382	23.7592	51.9726	1.18011	37.39	-4.97258	6.39e-05	0.000462653	1620	- && - && PF12937:F-box-like
A4672	107.33	175.354	201.799	626.39	289.071	468.541	161.494	461.334	-1.51479	6.32e-05	0.000458061	990	- && - && PF12937:F-box-like
A9097	45.1914	37.3917	97.9493	288.035	189.282	174.029	60.1775	217.116	-1.84938	6.29e-05	0.000455817	2076	- && - && PF06985:Heterokaryon incompatibility protein (HET)
A2306	816.834	576.348	680.925	1011.59	1894.4	1796.2	691.369	1567.4	-1.18068	6.22e-05	0.000451247	2199	- && - && PF00790:VHS domain
A7334	73.436	83.8089	95.5891	3.4703	19.0074	18.1117	84.278	13.5298	2.63283	6.21e-05	0.000450621	1572	- && - && -
A5637	729.841	814.881	1116.39	477.167	361.14	426.805	887.036	421.704	1.07298	5.77e-05	0.00042051	1068	- && sp|G3XMB9|AZAE_ASPNA Ketoreductase azaE OS=Aspergillus niger (strain ATCC 1015 / CBS 113.46 / FGSC A1144 / LSHB Ac4 / NCTC 3858a / NRRL 328 / USDA 3528.7) OX=380704 GN=azaE PE=2 SV=1 && PF01370:NAD dependent epimerase/dehydratase family
A9094	708.375	665.314	719.868	425.112	294.615	296.086	697.852	338.604	1.04398	5.74e-05	0.000418693	1236	- && - && -
A5600	101.681	78.6515	61.3658	219.497	228.881	201.591	80.566	216.656	-1.42614	5.62e-05	0.000409883	2049	- && - && PF17667:Fungal protein kinase
novel.3183	169.468	128.937	139.253	641.139	261.352	363.808	145.886	422.099	-1.53165	5.59e-05	0.000408561	1098	- && - && -
A6064	537.778	380.364	619.559	1129.58	1019.27	1008.74	512.567	1052.53	-1.03741	5.58e-05	0.000408239	1638	- && sp|P0CT24|GLU2B_USTMA Glucosidase 2 subunit beta OS=Ustilago maydis (strain 521 / FGSC 9021) OX=237631 GN=UMAG_12045 PE=3 SV=1 && PF13015:Glucosidase II beta subunit-like protein|PF12999:Glucosidase II beta subunit-like
A3918	3502.33	4111.8	4217.72	15343.9	6944.82	6753.28	3943.95	9680.69	-1.29545	5.48e-05	0.000401486	1839	- && sp|Q10284|SSB1_SCHPO Ribosome-associated molecular chaperone sks2 OS=Schizosaccharomyces pombe (strain 972 / ATCC 24843) OX=284812 GN=sks2 PE=1 SV=2 && PF00012:Hsp70 protein
A6360	59.8786	79.9408	29.5028	11.2785	2.37592	3.93732	56.4407	5.86391	3.2769	5.41e-05	0.00039655	1422	- && - && -
A8228	107.33	34.8129	59.0056	274.154	211.457	215.765	67.0494	233.792	-1.79779	5.41e-05	0.00039655	1290	- && sp|P24723|KPCL_HUMAN Protein kinase C eta type OS=Homo sapiens OX=9606 GN=PRKCH PE=1 SV=4 && PF00069:Protein kinase domain
novel.2159	456.433	372.627	328.071	169.177	182.946	177.179	385.711	176.434	1.12853	5.34e-05	0.000391958	934	- && O60055.1 RecName: Full=U3 small nucleolar RNA-associated protein 20; Short=U3 snoRNA-associated protein 20 && PF07539:Down-regulated in metastasis
A8331	237.255	353.287	224.221	386.939	1332.89	849.673	271.588	856.502	-1.6578	5.34e-05	0.000391958	1314	- && sp|G4N5Q2|CON7_MAGO7 C2H2 finger domain transcription factor CON7 OS=Magnaporthe oryzae (strain 70-15 / ATCC MYA-4617 / FGSC 8958) OX=242507 GN=CON7 PE=2 SV=2 && -
novel.3355	22.5957	18.0512	14.1613	0	0	0	18.2694	0	6.92971	5.3e-05	0.000389921	2537	- && - && -
A4492	151.391	149.567	291.488	39.9085	72.8617	59.0597	197.482	57.2766	1.78463	5.29e-05	0.000389539	957	- && - && -
A7822	31.634	9.02558	0	98.0361	144.139	157.493	13.5532	133.223	-3.29023	5.25e-05	0.000386727	1590	- && - && -
A5754	84.7339	74.7834	64.9062	304.519	170.275	187.416	74.8078	220.737	-1.56005	5.23e-05	0.000385444	1383	- && sp|Q6PH52|PCH2_DANRE Pachytene checkpoint protein 2 homolog OS=Danio rerio OX=7955 GN=trip13 PE=2 SV=1 && PF00004:ATPase family associated with various cellular activities (AAA)
novel.2650	148.002	107.018	84.9681	233.378	336.589	342.546	113.329	304.171	-1.42372	5.22e-05	0.000385002	587	- && - && -
novel.634	516.312	466.751	352.854	222.967	200.37	179.542	445.305	200.959	1.1483	5.2e-05	0.000384303	5055	- && - && -
A4522	187.544	202.431	225.401	17.3515	68.9018	64.572	205.125	50.2751	2.02595	5.11e-05	0.000377622	822	- && - && -
A9441	3339.64	3044.2	2865.31	1200.73	1290.92	2015.91	3083.05	1502.52	1.03688	5.1e-05	0.000377164	1218	- && sp|Q92275|BAR1_SCHCO Pheromone B alpha 1 receptor OS=Schizophyllum commune OX=5334 GN=BAR1 PE=3 SV=2 && PF02076:Pheromone A receptor
A0200	185.285	107.018	59.0056	19.9542	26.1352	28.3487	117.103	24.8127	2.2381	4.97e-05	0.000368149	2667	- && sp|O31530|YETA_BACSU Uncharacterized protein YetA OS=Bacillus subtilis (strain 168) OX=224308 GN=yetA PE=4 SV=2 && -
A0069	402.203	647.263	341.052	1139.13	943.242	1075.67	463.506	1052.68	-1.18419	4.97e-05	0.000368149	2487	- && - && -
A4670	164.949	121.201	149.874	571.733	285.903	330.735	145.341	396.123	-1.44517	4.97e-05	0.000368149	1332	- && - && PF00170:bZIP transcription factor
novel.1744	280.187	385.521	312.73	655.887	667.635	635.483	326.146	653.002	-1.00244	4.94e-05	0.000366745	1403	- && - && -
A3301	457.563	340.393	342.233	771.275	872.756	685.88	380.063	776.637	-1.03043	4.92e-05	0.000365448	1530	- && sp|Q12342|LDB17_YEAST Protein LDB17 OS=Saccharomyces cerevisiae (strain ATCC 204508 / S288c) OX=559292 GN=LDB17 PE=1 SV=1 && PF09431:Protein of unknown function (DUF2013)
A8042	168.338	114.754	246.643	32.1003	63.358	50.3976	176.578	48.6186	1.85976	4.91e-05	0.000364899	1041	- && - && -
A6173	151.391	104.439	148.694	27.7624	53.0623	26.7737	134.841	35.8662	1.91001	4.88e-05	0.000363358	861	- && - && PF00651:BTB/POZ domain
A8101	7794.38	6285.67	5150.01	3979.57	1926.87	1796.99	6410.02	2567.81	1.31991	4.88e-05	0.000363324	279	- && sp|O61462|RL37A_CRYST 60S ribosomal protein L37a OS=Cryptochiton stelleri OX=6655 GN=RPL37A PE=3 SV=3 && -
novel.397	142.353	150.856	191.178	1308.3	356.389	295.299	161.462	653.331	-2.01627	4.81e-05	0.00035896	3067	- && - && -
novel.2390	164.949	215.325	200.619	74.6115	67.3178	78.7463	193.631	73.5586	1.39581	4.76e-05	0.000354906	1026	- && - && -
A3249	70.0466	5.15747	30.6829	235.981	202.745	195.291	35.2957	211.339	-2.57556	4.68e-05	0.00034938	1302	- && - && PF01612:3'-5' exonuclease
A8542	1463.07	1308.71	1064.46	3336.7	2333.95	2172.61	1278.75	2614.42	-1.03164	4.63e-05	0.000346376	711	- && sp|Q870C4|ATPF_PARBR ATP synthase subunit 4, mitochondrial OS=Paracoccidioides brasiliensis OX=121759 GN=ATP4 PE=2 SV=1 && PF05405:Mitochondrial ATP synthase B chain precursor (ATP-synt_B)
A9273	703.856	985.077	895.705	379.131	464.889	441.767	861.546	428.596	1.00677	4.63e-05	0.000346071	363	- && sp|Q8LFQ6|GRXC4_ARATH Glutaredoxin-C4 OS=Arabidopsis thaliana OX=3702 GN=GRXC4 PE=2 SV=2 && PF00462:Glutaredoxin
novel.3580	305.042	326.21	218.321	17.3515	74.4456	99.2204	283.191	63.6725	2.15081	4.59e-05	0.000343749	1624	- && - && -
A3745	2197.43	2381.46	2019.17	11253.3	3682.68	4165.68	2199.36	6367.23	-1.53356	4.59e-05	0.000343749	1809	- && sp|O60008|HSP60_PARBA Heat shock protein 60, mitochondrial OS=Paracoccidioides lutzii (strain ATCC MYA-826 / Pb01) OX=502779 GN=HSP60 PE=1 SV=1 && PF00118:TCP-1/cpn60 chaperonin family
A9637	340.065	233.376	205.34	23.4246	100.581	66.1469	259.593	63.3841	2.03237	4.56e-05	0.000341569	1755	- && - && -
A1569	369.44	553.139	469.685	1420.22	860.084	900.07	464.088	1060.13	-1.19209	4.56e-05	0.000341569	2712	- && sp|Q8VZM1|NAA15_ARATH N-terminal acetyltransferase A complex auxiliary subunit NAA15 OS=Arabidopsis thaliana OX=3702 GN=NAA15 PE=1 SV=1 && PF12569:NMDA receptor-regulated protein 1
novel.3813	155.91	174.065	118.011	474.564	324.71	316.56	149.329	371.945	-1.31686	4.55e-05	0.000341569	1046	- && - && -
novel.4228	189.804	268.189	350.493	44.2464	103.749	95.283	269.495	81.0927	1.73085	4.54e-05	0.00034091	3511	- && - && -
novel.1457	659.794	1031.49	771.793	350.501	431.626	380.345	821.027	387.491	1.08266	4.53e-05	0.000340564	816	- && - && -
A5798	856.377	513.169	633.72	275.889	341.341	277.975	667.755	298.402	1.16241	4.47e-05	0.000337004	1395	- && - && -
A6022	152.521	225.639	214.78	674.107	383.316	439.404	197.647	498.942	-1.33643	4.41e-05	0.000332131	1353	- && sp|Q12324|YVC1_YEAST Calcium channel YVC1 OS=Saccharomyces cerevisiae (strain ATCC 204508 / S288c) OX=559292 GN=YVC1 PE=1 SV=2 && -
A0767	57.619	60.6003	63.7261	189.132	175.026	146.468	60.6485	170.209	-1.48866	4.4e-05	0.000332127	2148	- && - && PF12937:F-box-like
A2391	1242.76	1418.31	1095.14	1886.11	3381.73	2704.15	1252.07	2657.33	-1.08585	4.39e-05	0.00033141	3816	- && sp|Q1DWF4|DBP9_COCIM ATP-dependent RNA helicase DBP9 OS=Coccidioides immitis (strain RS) OX=246410 GN=DBP9 PE=3 SV=2 && PF00270:DEAD/DEAH box helicase|PF13886:Domain of unknown function (DUF4203)
A9339	369.44	487.381	424.84	156.164	213.041	203.953	427.22	191.053	1.15997	4.38e-05	0.000330576	753	- && - && PF13455:Meiotically up-regulated gene 113
A5067	457.563	586.663	489.747	273.286	235.216	229.152	511.324	245.885	1.05618	4.38e-05	0.000330576	918	- && sp|O14059|HIS9_SCHPO Probable histidinol-phosphatase OS=Schizosaccharomyces pombe (strain 972 / ATCC 24843) OX=284812 GN=SPCC1672.01 PE=3 SV=1 && PF02811:PHP domain
novel.321	190.934	131.516	140.433	25.1597	56.2302	47.2478	154.294	42.8792	1.84563	4.36e-05	0.000329979	878	- && - && -
A5049	85.8636	119.911	76.7073	11.2785	30.095	10.237	94.1607	17.2035	2.44927	4.34e-05	0.00032846	987	- && - && -
A0902	81.3445	19.3405	18.8818	98.0361	266.103	344.909	39.8556	236.349	-2.56401	4.33e-05	0.000328021	846	- && - && -
A9072	154.78	110.886	165.216	268.949	414.203	414.206	143.627	365.786	-1.34785	4.28e-05	0.000324787	1686	- && sp|Q8I4E2|LST4_CAEEL Sorting nexin lst-4 OS=Caenorhabditis elegans OX=6239 GN=lst-4 PE=1 SV=1 && PF00018:SH3 domain|PF00787:PX domain
A3442	300.523	448.7	418.94	904.014	969.377	674.069	389.388	849.153	-1.12538	4.28e-05	0.000324578	1377	- && - && -
A3381	106.2	112.175	106.21	458.08	227.297	247.263	108.195	310.88	-1.52234	4.26e-05	0.000323943	948	- && sp|O60110|OCA3_SCHPO TPR repeat protein oca3 OS=Schizosaccharomyces pombe (strain 972 / ATCC 24843) OX=284812 GN=oca3 PE=4 SV=3 && -
A8860	393.165	384.232	284.407	737.44	701.689	702.417	353.935	713.849	-1.01221	4.21e-05	0.000320526	1872	- && sp|Q10234|RT05_SCHPO Probable 37S ribosomal protein S5, mitochondrial OS=Schizosaccharomyces pombe (strain 972 / ATCC 24843) OX=284812 GN=mrp5 PE=1 SV=1 && PF00333:Ribosomal protein S5, N-terminal domain|PF03719:Ribosomal protein S5, C-terminal domain
A2410	201.102	228.218	246.643	11.2785	72.8617	55.9099	225.321	46.6833	2.2683	4.07e-05	0.000310822	324	- && sp|Q7S9B7|REXO4_NEUCR RNA exonuclease 4 OS=Neurospora crassa (strain ATCC 24698 / 74-OR23-1A / CBS 708.71 / DSM 1257 / FGSC 987) OX=367110 GN=rex-4 PE=3 SV=1 && -
A2211	690.298	416.466	580.615	1211.14	1062.83	1262.3	562.46	1178.76	-1.06674	4.01e-05	0.00030573	1101	- && - && PF00645:Poly(ADP-ribose) polymerase and DNA-Ligase Zn-finger region
A6618	135.574	183.09	132.173	281.962	404.699	426.805	150.279	371.155	-1.30594	3.98e-05	0.000304168	1068	- && sp|P29937|COBW_SINSX Protein CobW OS=Sinorhizobium sp. OX=42445 GN=cobW PE=3 SV=3 && PF02492:CobW/HypB/UreG, nucleotide-binding domain
novel.1861	105.07	144.409	43.6641	10.4109	19.7994	20.474	97.7145	16.8948	2.52815	3.98e-05	0.000303881	1915	- && - && -
A3478	283.576	229.508	430.741	1356.89	586.853	755.965	314.608	899.902	-1.51562	3.98e-05	0.000303881	2478	- && sp|Q10332|YBMA_SCHPO Uncharacterized ATP-dependent helicase C582.10c OS=Schizosaccharomyces pombe (strain 972 / ATCC 24843) OX=284812 GN=SPBC582.10c PE=1 SV=1 && PF00176:SNF2 family N-terminal domain|PF00271:Helicase conserved C-terminal domain
A2105	645.107	688.523	483.846	291.506	224.129	310.261	605.825	275.298	1.13786	3.91e-05	0.000299327	849	- && - && -
A1995	193.193	251.427	151.054	236.848	1065.21	959.13	198.558	753.728	-1.92516	3.9e-05	0.00029884	453	- && - && -
A9464	995.34	532.509	566.454	1362.09	1770.06	1714.31	698.101	1615.49	-1.21	3.89e-05	0.000298193	888	- && sp|Q10494|YDG7_SCHPO Uncharacterized oxidoreductase C26F1.07 OS=Schizosaccharomyces pombe (strain 972 / ATCC 24843) OX=284812 GN=SPAC26F1.07 PE=3 SV=1 && PF00248:Aldo/keto reductase family
A4070	249.682	437.096	253.724	684.517	765.047	732.341	313.501	727.302	-1.21541	3.89e-05	0.00029807	711	- && sp|O14466|DPM1_SCHPO Dolichol-phosphate mannosyltransferase OS=Schizosaccharomyces pombe (strain 972 / ATCC 24843) OX=284812 GN=dpm1 PE=2 SV=1 && PF00535:Glycosyl transferase family 2
A0745	101.681	192.116	199.439	425.98	411.827	425.23	164.412	421.012	-1.35789	3.87e-05	0.000296969	1650	- && - && PF12937:F-box-like
A5453	222.568	131.516	155.775	49.4518	61.774	53.5475	169.953	54.9244	1.6301	3.87e-05	0.000296856	1671	- && sp|F1SY85|CY091_POSPM Cytochrome P450 monooxygenase 91 OS=Postia placenta (strain ATCC 44394 / Madison 698-R) OX=561896 GN=CYP091 PE=1 SV=1 && PF00067:Cytochrome P450
A9182	159.3	126.358	141.613	46.8491	46.7265	49.6102	142.424	47.7286	1.57773	3.85e-05	0.000295887	1704	- && - && PF12937:F-box-like
A2125	45.1914	149.567	69.6266	14.7488	5.54382	17.3242	88.1282	12.5389	2.81264	3.83e-05	0.000294882	231	- && - && -
A3404	542.297	764.595	656.142	360.912	140.971	177.967	654.345	226.617	1.53056	3.81e-05	0.000293648	2055	- && - && -
A6041	279.057	313.317	384.717	799.037	643.875	616.584	325.697	686.499	-1.07563	3.73e-05	0.000287393	342	- && sp|P0CR85|T2AG_CRYNB Transcription initiation factor IIA subunit 2 OS=Cryptococcus neoformans var. neoformans serotype D (strain B-3501A) OX=283643 GN=TOA2 PE=3 SV=1 && PF02268:Transcription initiation factor IIA, gamma subunit, helical domain|PF02751:Transcription initiation factor IIA, gamma subunit
novel.3160	16.9468	28.3661	41.3039	0	0.791975	0.787463	28.8723	0.526479	5.74518	3.72e-05	0.000286824	1641	- && - && -
A2959	67.7871	39.9704	68.4465	300.181	166.315	151.193	58.7347	205.896	-1.80662	3.68e-05	0.000283814	1326	- && sp|O13298|PHD1_SCHPO Histone deacetylase phd1 OS=Schizosaccharomyces pombe (strain 972 / ATCC 24843) OX=284812 GN=phd1 PE=1 SV=1 && PF00850:Histone deacetylase domain
A4939	73.436	81.2302	83.788	188.264	216.209	211.04	79.4847	205.171	-1.36873	3.61e-05	0.000278671	1113	- && sp|P0CP62|GPI18_CRYNJ GPI mannosyltransferase 2 OS=Cryptococcus neoformans var. neoformans serotype D (strain JEC21 / ATCC MYA-565) OX=214684 GN=GPI18 PE=3 SV=1 && PF04188:Mannosyltransferase (PIG-V)
A0146	237.255	257.874	178.197	1929.49	429.25	457.516	224.442	938.752	-2.06432	3.6e-05	0.000278287	933	- && sp|A8NCK5|COP6_COPC7 Alpha-cuprenene synthase COP6 OS=Coprinopsis cinerea (strain Okayama-7 / 130 / ATCC MYA-4618 / FGSC 9003) OX=240176 GN=COP6 PE=1 SV=1 && PF06330:Trichodiene synthase (TRI5)
A3443	533.258	830.353	536.951	246.392	290.655	301.598	633.521	279.548	1.17948	3.54e-05	0.000274242	1290	- && - && -
A2243	260.98	219.193	194.718	471.094	536.167	444.129	224.964	483.797	-1.1043	3.51e-05	0.000272049	1833	- && sp|O96904|TBC12_DICDI Drainin OS=Dictyostelium discoideum OX=44689 GN=phgA PE=1 SV=1 && PF00566:Rab-GTPase-TBC domain
A3571	2043.78	2097.8	1964.89	1303.1	766.631	834.711	2035.49	968.147	1.07234	3.49e-05	0.000270616	300	- && - && -
A1065	246.293	371.338	236.022	47.7167	87.1172	122.844	284.551	85.8927	1.72598	3.47e-05	0.000269449	1497	- && - && -
A9459	309.561	313.317	238.383	63.333	101.373	133.081	287.087	99.2624	1.53067	3.44e-05	0.000266817	693	- && sp|F1SYD1|CY151_POSPM Cytochrome P450 monooxygenase 151 OS=Postia placenta (strain ATCC 44394 / Madison 698-R) OX=561896 GN=CYP151 PE=1 SV=1 && PF00067:Cytochrome P450
A5687	545.686	780.068	663.223	203.013	364.308	262.225	662.992	276.515	1.26081	3.44e-05	0.000266817	474	- && sp|Q6MVL2|DUT_NEUCR Deoxyuridine 5'-triphosphate nucleotidohydrolase OS=Neurospora crassa (strain ATCC 24698 / 74-OR23-1A / CBS 708.71 / DSM 1257 / FGSC 987) OX=367110 GN=dut-1 PE=3 SV=1 && PF00692:dUTPase
A7262	112.978	43.8385	40.1238	634.198	152.059	224.427	65.6469	336.895	-2.35686	3.42e-05	0.000266061	972	- && - && PF03595:Voltage-dependent anion channel
A4614	286.965	217.903	184.097	102.374	68.1098	55.9099	229.655	75.4646	1.60758	3.28e-05	0.000255715	1863	- && sp|Q13231|CHIT1_HUMAN Chitotriosidase-1 OS=Homo sapiens OX=9606 GN=CHIT1 PE=1 SV=1 && PF00704:Glycosyl hydrolases family 18
novel.4010	326.508	278.504	283.227	146.62	110.876	116.545	296.079	124.68	1.24883	3.27e-05	0.000255067	39921	- && - && -
A5568	194.323	117.333	166.396	307.122	448.258	481.14	159.35	412.173	-1.36988	3.26e-05	0.000254712	1194	- && - && PF09816:RNA polymerase II transcription elongation factor
A0210	136.704	78.6515	142.794	15.6164	39.5987	22.049	119.383	25.7547	2.21111	3.26e-05	0.000254638	579	- && - && -
A0532	201.102	180.512	182.917	76.3467	73.6536	58.2723	188.177	69.4242	1.43946	3.25e-05	0.000253724	1557	- && - && -
A4384	511.792	412.598	437.822	238.583	201.954	196.866	454.071	212.468	1.09645	3.23e-05	0.000252805	2061	- && - && -
A1027	418.02	327.5	217.141	126.666	103.749	124.419	320.887	118.278	1.44035	3.21e-05	0.000251267	1038	- && sp|Q4WF54|SIDH_ASPFU Mevalonyl-coenzyme A hydratase sidH OS=Neosartorya fumigata (strain ATCC MYA-4609 / Af293 / CBS 101355 / FGSC A1100) OX=330879 GN=sidH PE=2 SV=1 && PF00378:Enoyl-CoA hydratase/isomerase
A9300	388.646	313.317	285.587	143.15	129.884	151.193	329.183	141.409	1.21939	3.21e-05	0.000251267	660	- && - && PF08653:DASH complex subunit Dam1
A6958	549.075	582.794	357.574	201.278	239.968	148.043	496.481	196.43	1.33764	3.19e-05	0.00025012	1845	- && - && -
A0926	115.238	110.886	70.8067	11.2785	26.1352	24.4114	98.9768	20.6083	2.26016	3.16e-05	0.000248445	1848	- && - && PF06985:Heterokaryon incompatibility protein (HET)
A8386	70.0466	48.996	42.484	0.867576	9.50369	3.93732	53.8422	4.76953	3.48693	3.13e-05	0.00024643	861	- && sp|Q7LL04|YQK1_SCHPO UPF0676 protein C1494.01 OS=Schizosaccharomyces pombe (strain 972 / ATCC 24843) OX=284812 GN=SPCC1494.01 PE=3 SV=2 && PF14226:non-haem dioxygenase in morphine synthesis N-terminal
A3534	1152.38	830.353	1332.35	2455.24	2218.32	2042.68	1105.03	2238.75	-1.01828	3.09e-05	0.00024323	3408	- && sp|P14735|IDE_HUMAN Insulin-degrading enzyme OS=Homo sapiens OX=9606 GN=IDE PE=1 SV=4 && PF00675:Insulinase (Peptidase family M16)|PF16187:Middle or third domain of peptidase_M16|PF05193:Peptidase M16 inactive domain
A5868	151.391	237.244	250.184	501.459	494.984	483.502	212.94	493.315	-1.21301	3.06e-05	0.000241433	600	- && - && -
A5837	127.666	156.014	97.9493	878.854	209.873	397.669	127.21	495.466	-1.96177	3.06e-05	0.000241275	816	- && sp|P04963|PRXC_LEPFU Chloroperoxidase OS=Leptoxyphium fumago OX=5474 GN=CPO PE=1 SV=3 && PF01328:Peroxidase, family 2
A4104	1132.04	1525.32	1357.13	460.683	739.704	670.919	1338.17	623.769	1.1007	3.04e-05	0.00024019	2496	- && sp|G3XMC9|AZAK_ASPNA Efflux pump azaK OS=Aspergillus niger (strain ATCC 1015 / CBS 113.46 / FGSC A1144 / LSHB Ac4 / NCTC 3858a / NRRL 328 / USDA 3528.7) OX=380704 GN=azaK PE=2 SV=1 && PF13532:2OG-Fe(II) oxygenase superfamily|PF07690:Major Facilitator Superfamily
novel.3217	260.98	291.397	272.606	583.011	502.904	573.273	274.994	553.063	-1.00832	3.04e-05	0.00024019	4473	- && Q9C101.1 RecName: Full=Uncharacterized MFS-type transporter PB1E7.08c && PF00083:Sugar (and other) transporter
A1543	207.88	165.039	177.017	40.7761	78.4055	54.335	183.312	57.8388	1.66307	3.02e-05	0.000238636	897	- && - && -
A4451	101.681	54.1535	128.632	19.0867	7.91975	22.049	94.8221	16.3518	2.53794	2.96e-05	0.000234617	519	- && - && -
A8223	817.964	657.578	586.516	289.77	337.381	355.933	687.353	327.695	1.06863	2.94e-05	0.000233071	1278	- && - && PF05132:RNA polymerase III RPC4
A6487	209.01	141.831	278.506	486.71	546.462	520.513	209.782	517.895	-1.30272	2.89e-05	0.000228722	405	- && - && -
A1231	75.6956	95.4133	75.5272	19.9542	20.5913	12.5994	82.212	17.715	2.21505	2.86e-05	0.000226891	1512	- && - && -
novel.2402	18.0766	24.498	18.8818	79.817	84.7413	103.945	20.4854	89.5011	-2.13062	2.85e-05	0.00022646	2953	- && - && -
A1070	84.7339	95.4133	108.57	26.0273	20.5913	26.7737	96.2391	24.4641	1.97629	2.84e-05	0.000225263	1530	- && - && PF01926:50S ribosome-binding GTPase
A2717	958.057	1098.54	1085.7	1486.16	3201.16	2725.41	1047.43	2470.91	-1.23835	2.79e-05	0.000221605	1323	- && sp|J9VPD7|CDA1_CRYNH Chitin deacetylase 1 OS=Cryptococcus neoformans var. grubii serotype A (strain H99 / ATCC 208821 / CBS 10515 / FGSC 9487) OX=235443 GN=CDA1 PE=1 SV=1 && PF01522:Polysaccharide deacetylase
A8103	149.132	96.7026	180.557	38.1733	46.7265	33.8609	142.13	39.5869	1.84489	2.74e-05	0.000218202	1674	- && - && PF06985:Heterokaryon incompatibility protein (HET)
A6349	37.2829	11.6043	15.3415	119.725	102.165	107.095	21.4096	109.662	-2.34879	2.7e-05	0.000215295	864	- && - && -
A9262	183.025	134.094	197.079	985.566	327.877	421.293	171.399	578.246	-1.75336	2.7e-05	0.000215184	894	- && - && PF11807:Mycotoxin biosynthesis protein UstYa
novel.101	237.255	211.456	363.475	694.928	632.788	574.848	270.729	634.188	-1.22747	2.69e-05	0.000214243	2340	- && - && PF08241:Methyltransferase domain
A0889	80.2147	152.145	116.831	29.4976	4.75185	20.474	116.397	18.2412	2.67696	2.67e-05	0.000213825	1068	- && sp|Q9UR19|VPL1_PLEER Versatile peroxidase VPL1 OS=Pleurotus eryngii OX=5323 GN=vpl1 PE=1 SV=1 && PF11895:Fungal peroxidase extension region|PF00141:Peroxidase
A8560	1603.16	1213.3	1177.75	499.724	761.088	617.371	1331.4	626.061	1.08848	2.68e-05	0.000213825	3192	- && sp|Q54TM7|DRKD_DICDI Probable serine/threonine-protein kinase drkD OS=Dictyostelium discoideum OX=44689 GN=drkD PE=2 SV=1 && PF07714:Protein tyrosine and serine/threonine kinase
novel.3996	429.318	340.393	544.032	714.883	1296.46	1211.12	437.914	1074.15	-1.29428	2.67e-05	0.000213825	1720	- && - && -
A9894	32.7638	27.0767	54.2852	82.4197	214.625	217.34	38.0419	171.462	-2.17138	2.68e-05	0.000213825	582	- && - && -
A0665	110.719	32.2342	64.9062	1910.4	383.316	411.843	69.2864	901.854	-3.70108	2.65e-05	0.000212116	2007	- && - && -
A4892	490.327	518.326	533.411	799.905	1246.57	1209.54	514.021	1085.34	-1.0785	2.63e-05	0.000210492	1212	- && sp|Q09695|YA22_SCHPO Uncharacterized protein C2F7.02c OS=Schizosaccharomyces pombe (strain 972 / ATCC 24843) OX=284812 GN=SPAC2F7.02c PE=1 SV=1 && PF03031:NLI interacting factor-like phosphatase
A0004	227.087	199.852	325.711	1271	454.593	633.908	250.883	786.5	-1.64787	2.62e-05	0.000210325	1386	- && - && -
A2710	79.0849	149.567	75.5272	194.337	456.969	410.268	101.393	353.858	-1.80575	2.58e-05	0.000207354	1413	- && sp|Q10177|PDT1_SCHPO Manganese transporter pdt1 OS=Schizosaccharomyces pombe (strain 972 / ATCC 24843) OX=284812 GN=pdt1 PE=1 SV=1 && PF01566:Natural resistance-associated macrophage protein
A1398	13.5574	24.498	1.18011	174.383	91.869	76.3839	13.0785	114.212	-3.1337	2.57e-05	0.000206385	1584	- && sp|A0A2H3CZX2|ARMP3_ARMGA Cytochrome P450 monooxygenase ARMGADRAFT_1018420 OS=Armillaria gallica OX=47427 GN=ARMGADRAFT_1018420 PE=1 SV=1 && PF00067:Cytochrome P450
A2068	105.07	103.149	132.173	210.821	369.06	366.958	113.464	315.613	-1.47611	2.55e-05	0.000205226	3102	- && sp|P9WEU4|AFR1_CRYGR ABC multidrug transporter AFR1 OS=Cryptococcus gattii serotype B (strain R265) OX=294750 GN=AFR1 PE=1 SV=1 && PF19055:ABC-2 type transporter|PF01061:ABC-2 type transporter|PF06422:CDR ABC transporter|PF00005:ABC transporter
A9833	960.317	680.786	857.941	353.103	427.666	425.23	833.015	402	1.05125	2.53e-05	0.000203938	2049	- && sp|P0CO29|SET2_CRYNB Histone-lysine N-methyltransferase, H3 lysine-36 specific OS=Cryptococcus neoformans var. neoformans serotype D (strain B-3501A) OX=283643 GN=SET2 PE=3 SV=1 && PF08236:SRI (Set2 Rpb1 interacting) domain|PF00856:SET domain
A8280	5836.47	6587.38	6326.58	3999.53	2115.36	2261.59	6250.14	2792.16	1.1626	2.52e-05	0.000203557	360	- && sp|Q39580|DYL1_CHLRE Dynein 8 kDa light chain, flagellar outer arm OS=Chlamydomonas reinhardtii OX=3055 PE=1 SV=1 && PF01221:Dynein light chain type 1
A8066	109.589	143.12	103.85	240.319	348.469	333.884	118.853	307.557	-1.37336	2.5e-05	0.000202134	1479	- && sp|P0CP93|CWC27_CRYNB Peptidyl-prolyl isomerase CWC27 OS=Cryptococcus neoformans var. neoformans serotype D (strain B-3501A) OX=283643 GN=CWC27 PE=3 SV=1 && PF00160:Cyclophilin type peptidyl-prolyl cis-trans isomerase/CLD
A7259	230.476	260.452	472.045	452.875	1794.61	1296.16	320.991	1181.22	-1.87974	2.5e-05	0.000202108	921	- && - && -
A6768	850.728	599.556	806.017	382.601	331.837	366.958	752.1	360.465	1.0616	2.47e-05	0.000199912	1530	- && sp|Q86AV6|CISYC_DICDI Citrate synthase OS=Dictyostelium discoideum OX=44689 GN=gltA PE=3 SV=1 && PF00285:Citrate synthase, C-terminal domain
A9251	1774.89	1486.64	1424.4	943.055	525.871	625.246	1561.98	698.057	1.16236	2.43e-05	0.000196366	582	- && - && PF15370:Domain of unknown function (DUF4598)
A4205	677.871	680.786	477.945	303.652	255.016	284.274	612.201	280.981	1.12363	2.42e-05	0.000195931	990	- && sp|Q8C1R0|TSSK5_MOUSE Testis-specific serine/threonine-protein kinase 5 OS=Mus musculus OX=10090 GN=Tssk5 PE=2 SV=2 && PF00069:Protein kinase domain
A1168	143.483	136.673	168.756	10.4109	44.3506	37.7982	149.637	30.8532	2.27447	2.41e-05	0.000195451	3318	- && - && PF00621:RhoGEF domain
A9124	266.629	354.576	284.407	1509.58	592.397	629.183	301.871	910.387	-1.59266	2.4e-05	0.00019508	1065	- && sp|F1SYH7|CY215_POSPM Cytochrome P450 monooxygenase 215 OS=Postia placenta (strain ATCC 44394 / Madison 698-R) OX=561896 GN=CYP215 PE=1 SV=1 && PF00067:Cytochrome P450
A7329	803.277	1090.81	911.047	3675.92	1841.34	1679.66	935.043	2398.97	-1.35937	2.4e-05	0.00019496	1584	- && sp|Q9SYK0|HEXO2_ARATH Beta-hexosaminidase 2 OS=Arabidopsis thaliana OX=3702 GN=HEXO2 PE=1 SV=1 && PF14845:beta-acetyl hexosaminidase like|PF00728:Glycosyl hydrolase family 20, catalytic domain
A6917	315.21	190.827	234.842	94.5658	95.8289	70.8717	246.96	87.0888	1.50499	2.34e-05	0.000190519	2208	- && sp|P40900|ISP4_SCHPO Sexual differentiation process protein isp4 OS=Schizosaccharomyces pombe (strain 972 / ATCC 24843) OX=284812 GN=isp4 PE=2 SV=2 && PF03169:OPT oligopeptide transporter protein
A6419	741.139	838.089	847.32	2855.19	1381.2	1608	808.85	1948.13	-1.26808	2.34e-05	0.000190519	1479	- && sp|Q9UQW9|DCOR_SCHPO Ornithine decarboxylase OS=Schizosaccharomyces pombe (strain 972 / ATCC 24843) OX=284812 GN=spe1 PE=2 SV=1 && PF02784:Pyridoxal-dependent decarboxylase, pyridoxal binding domain|PF00278:Pyridoxal-dependent decarboxylase, C-terminal sheet domain
A9879	2200.82	1475.04	2873.57	3341.04	6940.86	7374.59	2183.14	5885.5	-1.4307	2.34e-05	0.000190519	2916	- && sp|O94564|YGD6_SCHPO Zinc-type alcohol dehydrogenase-like protein C1773.06c OS=Schizosaccharomyces pombe (strain 972 / ATCC 24843) OX=284812 GN=SPBC1773.06c PE=3 SV=1 && PF00107:Zinc-binding dehydrogenase|PF01753:MYND finger|PF02668:Taurine catabolism dioxygenase TauD, TfdA family
A8260	106.2	110.886	74.3471	304.519	263.728	220.49	97.1442	262.912	-1.43668	2.34e-05	0.000190519	1533	- && - && PF14737:Domain of unknown function (DUF4470)
A2199	27.1148	19.3405	33.0431	304.519	72.0697	97.6454	26.4995	158.078	-2.57379	2.32e-05	0.000189175	1062	- && sp|P81054|PLMP_GRIFR Peptidyl-Lys metalloendopeptidase OS=Grifola frondosa OX=5627 GN=MEP PE=1 SV=2 && PF14521:Lysine-specific metallo-endopeptidase
novel.3941	274.538	518.326	332.792	157.899	137.804	114.182	375.218	136.628	1.45714	2.3e-05	0.000187385	1951	- && P32382.1 RecName: Full=NADH oxidase && PF00724:NADH:flavin oxidoreductase / NADH oxidase family
A1637	119.757	50.2854	87.3283	542.235	177.402	308.686	85.7903	342.774	-1.99578	2.3e-05	0.000187385	1068	- && - && -
A3354	39.5425	36.1023	12.9812	288.035	106.917	102.37	29.542	165.774	-2.48807	2.3e-05	0.000187385	402	- && - && -
A7283	199.972	83.8089	145.154	32.9679	43.5586	25.9863	142.978	34.1709	2.06617	2.29e-05	0.000187164	1251	- && sp|P42670|PUR8_STRAD Puromycin resistance protein pur8 OS=Streptomyces alboniger OX=132473 GN=pur8 PE=3 SV=1 && PF07690:Major Facilitator Superfamily
A3325	289.225	330.078	282.047	124.931	133.844	132.294	300.45	130.356	1.20411	2.29e-05	0.000187164	1101	- && - && PF04548:AIG1 family
A2115	197.712	279.793	237.203	391.277	825.237	695.33	238.236	637.281	-1.4205	2.22e-05	0.00018208	1752	- && sp|Q9LYN7|AML4_ARATH Protein MEI2-like 4 OS=Arabidopsis thaliana OX=3702 GN=ML4 PE=2 SV=1 && -
A4468	2763.45	3704.36	3383.38	2023.19	1308.34	1260.73	3283.73	1530.75	1.10119	2.15e-05	0.000176594	1203	- && - && -
A4340	102.81	18.0512	102.67	463.286	301.742	290.574	74.5104	351.867	-2.23617	2.14e-05	0.000175725	1152	- && sp|A0A2H3CZX2|ARMP3_ARMGA Cytochrome P450 monooxygenase ARMGADRAFT_1018420 OS=Armillaria gallica OX=47427 GN=ARMGADRAFT_1018420 PE=1 SV=1 && PF00067:Cytochrome P450
A4520	573.931	306.87	384.717	127.534	168.691	175.604	421.839	157.276	1.42353	2.13e-05	0.000175053	1374	- && sp|O94197|TR101_FUSSP Trichothecene 3-O-acetyltransferase TRI101 OS=Fusarium sporotrichioides OX=5514 GN=TRI101 PE=1 SV=1 && PF02458:Transferase family
A7555	433.837	640.816	553.473	266.346	205.121	246.476	542.709	239.314	1.18109	2.13e-05	0.000174884	1434	- && - && -
A2319	176.246	317.185	343.413	589.952	726.241	802.425	278.948	706.206	-1.34101	2.11e-05	0.000173983	1695	- && - && -
A7508	692.558	1027.63	868.563	2286.93	1653.64	1593.04	862.916	1844.54	-1.09622	2.05e-05	0.000168688	3240	- && sp|P0AB92|AROG_ECO57 Phospho-2-dehydro-3-deoxyheptonate aldolase, Phe-sensitive OS=Escherichia coli O157:H7 OX=83334 GN=aroG PE=3 SV=1 && PF00793:DAHP synthetase I family
A8809	950.149	1303.55	955.891	2490.81	2069.43	1900.15	1069.86	2153.46	-1.00949	2.03e-05	0.000167739	1164	- && sp|G4N0Z0|PMK1_MAGO7 Mitogen-activated protein kinase PMK11 OS=Magnaporthe oryzae (strain 70-15 / ATCC MYA-4617 / FGSC 8958) OX=242507 GN=PMK1 PE=1 SV=1 && PF00069:Protein kinase domain
A0068	59.8786	28.3661	24.7824	122.328	178.986	166.155	37.6757	155.823	-2.04451	2.02e-05	0.000166726	597	- && - && -
novel.1581	24.8553	45.1279	25.9625	149.223	114.836	114.97	31.9819	126.343	-1.98654	2.01e-05	0.000165982	1046	- && - && -
A9269	814.575	1044.39	709.247	471.094	312.038	342.546	856.07	375.226	1.19015	1.98e-05	0.000163805	1602	- && - && PF00132:Bacterial transferase hexapeptide (six repeats)
A9689	740.009	486.092	480.306	284.565	134.636	104.733	568.802	174.644	1.70491	1.97e-05	0.000163108	1143	- && sp|Q9C0Y6|YKM8_SCHPO Zinc-type alcohol dehydrogenase-like protein PB24D3.08c OS=Schizosaccharomyces pombe (strain 972 / ATCC 24843) OX=284812 GN=SPAPB24D3.08c PE=3 SV=1 && PF16884:N-terminal domain of oxidoreductase|PF00107:Zinc-binding dehydrogenase
A2389	248.553	263.031	240.743	551.778	517.951	478.778	250.776	516.169	-1.04157	1.96e-05	0.00016263	1689	- && - && PF13041:PPR repeat family
A8654	134.444	16.7618	53.105	3.4703	7.91975	4.72478	68.1037	5.37161	3.66242	1.95e-05	0.0001616	1515	- && sp|Q12729|LAC1_PLEOS Laccase-1 OS=Pleurotus ostreatus OX=5322 GN=POX1 PE=2 SV=1 && PF07731:Multicopper oxidase|PF00394:Multicopper oxidase
A9908	1030.36	1041.81	1013.72	1223.28	4341.6	4164.11	1028.63	3243	-1.65668	1.95e-05	0.0001616	1119	- && sp|O53424|LIPU_MYCTU Esterase LipU OS=Mycobacterium tuberculosis (strain ATCC 25618 / H37Rv) OX=83332 GN=lipU PE=1 SV=3 && PF07859:alpha/beta hydrolase fold
A3322	41.802	54.1535	14.1613	514.473	79.1975	172.454	36.7056	255.375	-2.79985	1.95e-05	0.0001616	555	- && - && PF12296:Hydrophobic surface binding protein A
A1721	274.538	317.185	469.685	120.593	137.012	147.256	353.802	134.953	1.39009	1.93e-05	0.000160415	2940	- && sp|A5DQN2|SET5_PICGU Potential protein lysine methyltransferase SET5 OS=Meyerozyma guilliermondii (strain ATCC 6260 / CBS 566 / DSM 6381 / JCM 1539 / NBRC 10279 / NRRL Y-324) OX=294746 GN=SET5 PE=3 SV=2 && PF00856:SET domain
A4840	4818.53	3608.94	3942.75	2500.35	1932.42	1674.15	4123.41	2035.64	1.01852	1.91e-05	0.000159016	4167	- && sp|O14139|HRP3_SCHPO Chromodomain helicase hrp3 OS=Schizosaccharomyces pombe (strain 972 / ATCC 24843) OX=284812 GN=hrp3 PE=1 SV=1 && PF13907:Domain of unknown function (DUF4208)|PF00385:Chromo (CHRromatin Organisation MOdifier) domain|PF00176:SNF2 family N-terminal domain|PF18196:Chromodomain helicase DNA-binding domain 1|PF00271:Helicase conserved C-terminal domain
A8650	70.0466	16.7618	71.9868	593.422	160.771	187.416	52.9318	313.87	-2.56448	1.87e-05	0.000155592	1122	- && - && -
A8006	97.1615	224.35	74.3471	31.2327	8.71172	22.8364	131.953	20.927	2.65823	1.85e-05	0.000153905	615	- && - && PF03663:Glycosyl hydrolase family 76
A7005	1884.48	2349.23	1724.14	584.746	1149.95	782.738	1985.95	839.144	1.24254	1.81e-05	0.000150839	1416	- && sp|O13755|OSM1_SCHPO Fumarate reductase OS=Schizosaccharomyces pombe (strain 972 / ATCC 24843) OX=284812 GN=osm1 PE=3 SV=1 && PF00890:FAD binding domain
novel.2632	702.726	986.367	915.767	2753.69	1676.61	1603.28	868.287	2011.19	-1.21192	1.79e-05	0.000149402	5464	- && - && -
A2248	293.744	255.295	225.401	536.162	597.941	515.001	258.147	549.701	-1.09017	1.79e-05	0.000149308	3366	- && - && -
novel.1568	81.3445	144.409	178.197	14.7488	40.3907	26.7737	134.65	27.3044	2.29871	1.78e-05	0.000148703	4575	- && - && -
A7155	734.36	345.551	459.064	100.639	142.555	229.152	512.991	157.449	1.70375	1.75e-05	0.000146652	6174	- && - && -
A6753	134.444	230.797	310.369	621.184	552.798	650.445	225.204	608.142	-1.43377	1.75e-05	0.00014632	780	- && - && -
novel.3915	236.125	246.269	141.613	26.0273	64.9419	66.1469	208.003	52.372	1.98728	1.73e-05	0.000145284	3367	- && P0CR33.1 RecName: Full=Succinate dehydrogenase assembly factor 2, mitochondrial; Short=SDH assembly factor 2; Short=SDHAF2; Flags: Precursor >P0CR32.1 RecName: Full=Succinate dehydrogenase assembly factor 2, mitochondrial; Short=SDH assembly factor 2; Short=SDHAF2; Flags: Precursor && -
A2692	19.2063	33.5236	0	157.899	185.322	147.256	17.5766	163.492	-3.2234	1.72e-05	0.000144214	234	- && - && -
novel.2671	85.8636	121.201	96.7692	310.592	235.216	259.075	101.278	268.295	-1.4069	1.7e-05	0.000142659	1261	- && O94329.1 RecName: Full=DNA replication complex GINS protein psf2 && PF05916:GINS complex protein
A7748	615.733	839.379	625.459	349.633	277.983	331.522	693.524	319.713	1.11697	1.69e-05	0.000142197	507	- && sp|B4JYN1|PTC71_DROGR Protein phosphatase PTC7 homolog fig OS=Drosophila grimshawi OX=7222 GN=fig PE=3 SV=1 && PF07228:Stage II sporulation protein E (SpoIIE)
A1258	767.124	595.688	787.135	236.848	397.571	262.225	716.649	298.882	1.26154	1.65e-05	0.000138897	3234	- && - && -
A2828	1458.55	1200.4	1281.6	779.951	605.069	540.2	1313.52	641.74	1.03381	1.65e-05	0.000138897	3513	- && sp|Q9P774|PRP16_SCHPO Pre-mRNA-splicing factor ATP-dependent RNA helicase prp16 OS=Schizosaccharomyces pombe (strain 972 / ATCC 24843) OX=284812 GN=prp16 PE=3 SV=2 && PF00271:Helicase conserved C-terminal domain|PF04408:Helicase associated domain (HA2)|PF07717:Oligonucleotide/oligosaccharide-binding (OB)-fold
A3514	889.141	1061.15	633.72	445.066	311.246	337.034	861.337	364.449	1.24101	1.65e-05	0.000138788	978	- && sp|Q9SAV3|ODBB1_ARATH 2-oxoisovalerate dehydrogenase subunit beta 1, mitochondrial OS=Arabidopsis thaliana OX=3702 GN=BCDH BETA1 PE=2 SV=1 && PF02780:Transketolase, C-terminal domain|PF02779:Transketolase, pyrimidine binding domain
A8021	831.522	1186.22	926.388	3090.31	1781.94	1940.31	981.376	2270.85	-1.21051	1.64e-05	0.000138444	1677	- && sp|Q9P6U9|DED1_NEUCR ATP-dependent RNA helicase ded1 OS=Neurospora crassa (strain ATCC 24698 / 74-OR23-1A / CBS 708.71 / DSM 1257 / FGSC 987) OX=367110 GN=drh-9 PE=3 SV=1 && PF00270:DEAD/DEAH box helicase|PF00271:Helicase conserved C-terminal domain
A7307	29.3744	20.6299	18.8818	70.2737	167.107	106.308	22.962	114.563	-2.31718	1.64e-05	0.000138303	567	- && - && PF14226:non-haem dioxygenase in morphine synthesis N-terminal
novel.2870	986.302	631.79	680.925	224.702	331.837	371.683	766.339	309.407	1.30829	1.63e-05	0.000137936	1246	- && - && -
A5335	190.934	148.277	240.743	62.4655	68.9018	61.4221	193.318	64.2631	1.58942	1.63e-05	0.000137572	1743	- && sp|Q01772|GLOX_PHACH Aldehyde oxidase GLOX OS=Phanerochaete chrysosporium OX=5306 GN=GLX PE=1 SV=1 && PF09118:Domain of unknown function (DUF1929)|PF07250:Glyoxal oxidase N-terminus
A8812	0	0	0	6.07303	51.4783	33.8609	0	30.4708	-7.11247	1.6e-05	0.000135207	255	- && - && -
novel.4304	57.619	104.439	158.135	17.3515	19.7994	24.4114	106.731	20.5207	2.37711	1.58e-05	0.000134041	1401	- && - && -
novel.1460	538.907	582.794	660.863	1007.26	1210.93	1419.01	594.188	1212.4	-1.02906	1.57e-05	0.000133304	3749	- && - && -
A9408	77.9551	77.3621	73.167	2.60273	13.4636	14.1743	76.1614	10.0802	2.90995	1.57e-05	0.000133055	864	- && sp|A0A1V0QSF1|ERIG_HERER Polyprenyl transferase eriG OS=Hericium erinaceus OX=91752 GN=eriG PE=1 SV=1 && PF01040:UbiA prenyltransferase family
novel.559	369.44	397.125	433.101	142.282	127.508	208.678	399.889	159.489	1.32567	1.56e-05	0.000132746	1955	- && - && PF00503:G-protein alpha subunit
A3135	276.797	321.053	143.974	90.2279	67.3178	47.2478	247.275	68.2645	1.85783	1.55e-05	0.000131931	1674	- && sp|O94491|YC7A_SCHPO Uncharacterized transporter C417.10 OS=Schizosaccharomyces pombe (strain 972 / ATCC 24843) OX=284812 GN=SPCC417.10 PE=3 SV=1 && PF07690:Major Facilitator Superfamily
A5797	163.819	130.226	207.7	452.007	380.148	393.732	167.248	408.629	-1.28765	1.55e-05	0.000131515	945	- && sp|Q10257|RRP8_SCHPO 25S rRNA (adenine(645)-N(1))-methyltransferase OS=Schizosaccharomyces pombe (strain 972 / ATCC 24843) OX=284812 GN=rrp8 PE=3 SV=1 && PF05148:Hypothetical methyltransferase
A9397	977.264	764.595	831.979	294.108	455.385	411.843	857.946	387.112	1.1479	1.54e-05	0.000130933	2517	- && sp|O60177|YG42_SCHPO Uncharacterized ATP-dependent helicase C23E6.02 OS=Schizosaccharomyces pombe (strain 972 / ATCC 24843) OX=284812 GN=SPBC23E6.02 PE=3 SV=1 && PF00271:Helicase conserved C-terminal domain|PF00176:SNF2 family N-terminal domain
novel.1483	630.42	612.45	644.341	1668.35	1184	1096.94	629.07	1316.43	-1.06511	1.53e-05	0.000130463	629	- && - && -
A4317	58.7488	42.5492	43.6641	0	3.95987	5.51224	48.3207	3.15737	3.91981	1.53e-05	0.000130292	1782	- && sp|Q01772|GLOX_PHACH Aldehyde oxidase GLOX OS=Phanerochaete chrysosporium OX=5306 GN=GLX PE=1 SV=1 && PF07250:Glyoxal oxidase N-terminus|PF09118:Domain of unknown function (DUF1929)
novel.3611	1867.53	2087.49	2101.78	5126.51	3295.41	3775.1	2018.93	4065.67	-1.00988	1.53e-05	0.000130181	3447	- && Q9USM7.1 RecName: Full=Mitochondrial import inner membrane translocase subunit tim23 && -
novel.2050	70.0466	105.728	120.371	220.364	437.962	285.062	98.7154	314.463	-1.67284	1.51e-05	0.000128767	3232	- && - && -
A3859	1414.49	1007	1063.28	138.812	476.769	432.317	1161.59	349.299	1.7331	1.49e-05	0.000127429	933	- && sp|Q9Y247|FA50B_HUMAN Protein FAM50B OS=Homo sapiens OX=9606 GN=FAM50B PE=1 SV=1 && PF04921:XAP5, circadian clock regulator
A1296	6.77871	6.44684	30.6829	111.917	120.38	87.4084	14.6362	106.569	-2.86104	1.47e-05	0.000125913	1281	- && - && PF07470:Glycosyl Hydrolase Family 88
novel.4116	1430.31	1222.32	1068	491.048	671.594	629.971	1240.21	597.538	1.05331	1.46e-05	0.000125048	3203	- && - && -
A1776	199.972	152.145	191.178	65.0682	65.7339	51.9726	181.099	60.9249	1.5728	1.43e-05	0.000122547	2253	- && - && PF17667:Fungal protein kinase
A8136	203.361	166.329	188.818	459.815	395.195	395.307	186.169	416.772	-1.16168	1.42e-05	0.000122255	1113	- && - && -
A1305	42.9318	23.2086	10.621	108.447	145.723	147.256	25.5872	133.809	-2.38343	1.42e-05	0.000121737	1965	- && - && -
A8464	216.919	211.456	250.184	812.051	457.761	475.628	226.186	581.813	-1.36253	1.4e-05	0.000120556	1257	- && - && -
A9923	84.7339	119.911	126.272	231.643	380.148	324.435	110.306	312.075	-1.50178	1.39e-05	0.000120067	1632	- && sp|Q10087|YAO8_SCHPO Uncharacterized amino-acid permease C11D3.08c OS=Schizosaccharomyces pombe (strain 972 / ATCC 24843) OX=284812 GN=SPAC11D3.08c PE=3 SV=1 && PF13520:Amino acid permease
novel.3462	1214.52	1236.5	1709.98	5601.94	2834.48	2554.53	1387	3663.65	-1.40121	1.38e-05	0.000119343	1778	- && E3LB80.2 RecName: Full=Eukaryotic translation initiation factor 3 subunit I; Short=eIF3i; AltName: Full=Eukaryotic translation initiation factor 3 39 kDa subunit homolog; Short=eIF-3 39 kDa subunit homolog && PF00400:WD domain, G-beta repeat
A6592	608.954	740.097	697.446	2857.8	1198.26	1465.47	682.166	1840.51	-1.4319	1.38e-05	0.000119158	1056	- && sp|Q8BGW6|ST32A_MOUSE Serine/threonine-protein kinase 32A OS=Mus musculus OX=10090 GN=Stk32a PE=2 SV=1 && PF00069:Protein kinase domain
A6314	16.9468	45.1279	12.9812	227.305	110.876	103.158	25.0186	147.113	-2.56261	1.37e-05	0.000118436	1734	- && sp|Q12739|LAC2_PLEOS Laccase-2 OS=Pleurotus ostreatus OX=5322 GN=POX2 PE=1 SV=1 && PF00394:Multicopper oxidase|PF07732:Multicopper oxidase|PF07731:Multicopper oxidase
novel.2435	6230.76	5662.91	6385.59	3215.24	788.807	871.722	6093.08	1625.26	1.90667	1.36e-05	0.000117725	1545	- && - && PF00098:Zinc knuckle
A2458	553.594	381.653	473.225	887.53	1001.85	1058.35	469.491	982.576	-1.06488	1.36e-05	0.000117725	4737	- && sp|O13828|DCP2_SCHPO mRNA decapping complex subunit 2 OS=Schizosaccharomyces pombe (strain 972 / ATCC 24843) OX=284812 GN=dcp2 PE=1 SV=1 && PF03941:Inner centromere protein, ARK binding region|PF00293:NUDIX domain|PF05026:Dcp2, box A domain
A0935	762.605	722.046	461.424	253.332	283.527	289.786	648.692	275.549	1.23499	1.36e-05	0.000117382	5259	- && sp|Q10337|BRC1_SCHPO BRCT-containing protein 1 OS=Schizosaccharomyces pombe (strain 972 / ATCC 24843) OX=284812 GN=brc1 PE=1 SV=1 && PF16770:Regulator of Ty1 transposition protein 107 BRCT domain|PF12738:twin BRCT domain
novel.1083	5.64892	34.8129	37.7636	307.989	114.044	124.419	26.0752	182.151	-2.80828	1.35e-05	0.000116562	660	- && P49073.2 RecName: Full=Hydrophobin-2; AltName: Full=Hydrophobin-C; Flags: Precursor [Agaricus bisporus] && PF01185:Fungal hydrophobin
novel.1448	177.376	226.929	179.377	414.701	456.969	433.892	194.561	435.188	-1.16254	1.34e-05	0.000116006	1927	- && - && -
A5197	422.539	518.326	371.735	1275.34	962.249	784.313	437.534	1007.3	-1.20327	1.33e-05	0.000115532	1329	- && sp|Q9US44|YIZG_SCHPO Uncharacterized transporter C1002.16c OS=Schizosaccharomyces pombe (strain 972 / ATCC 24843) OX=284812 GN=SPAC1002.16c PE=3 SV=1 && PF07690:Major Facilitator Superfamily
A7474	2323.97	2594.21	1632.1	1017.67	917.107	1156.78	2183.42	1030.52	1.08312	1.32e-05	0.000114712	1515	- && sp|F1SY66|CY064_POSPM Cytochrome P450 monooxygenase 64 OS=Postia placenta (strain ATCC 44394 / Madison 698-R) OX=561896 GN=CYP064 PE=1 SV=1 && PF00067:Cytochrome P450
A6466	708.375	792.962	638.441	1693.51	1387.54	1234.74	713.259	1438.6	-1.01226	1.32e-05	0.000114414	2754	- && sp|A0A286LF01|PSIT2_PSICY Major facilitator-type transporter psiT2 OS=Psilocybe cyanescens OX=93625 GN=psiT2 PE=2 SV=1 && PF07690:Major Facilitator Superfamily
A9502	268.889	319.763	402.418	143.15	119.588	129.931	330.357	130.89	1.33592	1.31e-05	0.000113632	840	- && - && -
A7590	126.536	97.992	214.78	510.135	388.859	391.369	146.436	430.121	-1.55328	1.3e-05	0.000113234	2379	- && sp|O14123|NAH2_SCHPO Probable Na(+)/H(+) antiporter C3A11.09 OS=Schizosaccharomyces pombe (strain 972 / ATCC 24843) OX=284812 GN=sod22 PE=1 SV=1 && PF00999:Sodium/hydrogen exchanger family
A2080	1889	2275.74	2106.5	3116.33	5569.16	5135.84	2090.41	4607.11	-1.1402	1.29e-05	0.000112277	2268	- && - && -
A9009	302.782	197.273	178.197	80.6846	40.3907	72.4466	226.084	64.5073	1.81094	1.29e-05	0.000112059	1851	- && sp|Q0VD19|ASM_BOVIN Sphingomyelin phosphodiesterase OS=Bos taurus OX=9913 GN=SMPD1 PE=2 SV=1 && PF00149:Calcineurin-like phosphoesterase
A7379	2584.95	2342.78	2947.92	3937.06	6916.31	6460.35	2625.22	5771.24	-1.13645	1.28e-05	0.000111885	1674	- && sp|Q5A220|RFG1_CANAL Repressor of filamentous growth 1 OS=Candida albicans (strain SC5314 / ATCC MYA-2876) OX=237561 GN=RFG1 PE=2 SV=3 && PF00505:HMG (high mobility group) box
A1283	101.681	125.069	108.57	26.0273	35.6389	22.8364	111.773	28.1675	1.98741	1.27e-05	0.00011101	1548	- && - && -
novel.4435	728.711	519.615	555.833	1060.18	1398.63	1369.4	601.386	1276.07	-1.085	1.27e-05	0.00011101	2180	- && - && -
A4188	230.476	345.551	338.692	138.812	86.3252	92.1332	304.906	105.757	1.52834	1.27e-05	0.000110978	777	- && - && -
A9170	1231.47	1467.3	1053.84	703.604	368.268	329.947	1250.87	467.273	1.42102	1.27e-05	0.000110668	636	- && - && -
novel.185	714.024	643.395	521.61	1369.9	1214.1	1180.41	626.343	1254.8	-1.00228	1.26e-05	0.000110523	3445	- && P87033.1 RecName: Full=Guanine nucleotide-binding protein alpha-2 subunit && PF00503:G-protein alpha subunit
A6800	338.935	348.129	493.287	1381.18	839.493	777.226	393.451	999.3	-1.34442	1.26e-05	0.000110302	999	- && sp|Q9UU99|YJX4_SCHPO CRAL-TRIO domain-containing protein C23B6.04c OS=Schizosaccharomyces pombe (strain 972 / ATCC 24843) OX=284812 GN=SPCC23B6.04c PE=1 SV=1 && PF00650:CRAL/TRIO domain|PF03765:CRAL/TRIO, N-terminal domain
A2798	127.666	73.494	139.253	292.373	347.677	322.072	113.471	320.707	-1.49693	1.26e-05	0.000110233	726	- && - && PF04757:Pex2 / Pex12 amino terminal region
A6452	41.802	42.5492	33.0431	117.123	134.636	165.367	39.1314	139.042	-1.83003	1.26e-05	0.000110166	1440	- && - && PF07690:Major Facilitator Superfamily
A2799	871.064	941.239	532.231	259.405	312.83	369.32	781.511	313.852	1.3157	1.25e-05	0.00010956	2175	- && - && -
A8777	89.253	82.5196	127.452	8.67576	13.4636	28.3487	99.7416	16.8293	2.56327	1.23e-05	0.000107973	1200	- && sp|P9WP26|DAO_MYCTO Probable D-amino-acid oxidase OS=Mycobacterium tuberculosis (strain CDC 1551 / Oshkosh) OX=83331 GN=aao PE=3 SV=1 && PF01266:FAD dependent oxidoreductase
A7656	92.6423	81.2302	63.7261	503.194	166.315	253.563	79.1995	307.691	-1.95713	1.22e-05	0.000106937	4296	- && - && -
A8005	0	0	0	15.6164	36.4308	28.3487	0	26.7986	-6.92691	1.21e-05	0.00010661	582	- && - && -
A4503	96.0317	55.4428	79.0675	275.889	246.304	188.991	76.8473	237.061	-1.62236	1.21e-05	0.000106452	582	- && - && PF11710:G protein-coupled glucose receptor regulating Gpa2
A7539	222.568	224.35	83.788	485.843	616.156	574.061	176.902	558.686	-1.65959	1.21e-05	0.000106446	1458	- && sp|Q9WU34|SEPT3_RAT Neuronal-specific septin-3 OS=Rattus norvegicus OX=10116 GN=Septin3 PE=1 SV=2 && PF00735:Septin
A9446	68.9169	68.3365	76.7073	266.346	173.442	197.653	71.3202	212.481	-1.57425	1.19e-05	0.00010515	1299	- && sp|P56502|BAR3_SCHCM Pheromone B alpha 3 receptor OS=Schizophyllum commune (strain H4-8 / FGSC 9210) OX=578458 GN=BAR3 PE=3 SV=2 && PF02076:Pheromone A receptor
novel.259	351.363	370.049	443.722	1037.62	789.599	722.891	388.378	850.037	-1.12985	1.19e-05	0.000104985	2699	- && - && -
A2409	1716.14	2115.85	1785.51	644.609	1081.05	854.398	1872.5	860.017	1.12221	1.18e-05	0.000104333	1032	- && - && PF08559:Cut8, nuclear proteasome tether protein
A8490	177.376	203.72	271.426	560.454	449.842	539.412	217.507	516.569	-1.24789	1.15e-05	0.000101763	867	- && - && PF12937:F-box-like
A8478	253.072	554.428	369.375	880.59	1084.21	1084.34	392.292	1016.38	-1.37459	1.15e-05	0.000101656	522	- && - && -
A9378	2476.49	3004.23	2507.74	1622.37	1049.37	1052.84	2662.82	1241.52	1.10097	1.14e-05	0.00010124	1677	- && sp|P42800|INO1_CANAL Inositol-3-phosphate synthase OS=Candida albicans (strain SC5314 / ATCC MYA-2876) OX=237561 GN=INO1 PE=3 SV=1 && PF01658:Myo-inositol-1-phosphate synthase|PF07994:Myo-inositol-1-phosphate synthase
novel.1430	123.147	208.878	245.463	42.5112	53.0623	65.3594	192.496	53.6443	1.84163	1.13e-05	0.000100048	690	- && - && -
A7087	438.356	443.543	538.131	895.338	1140.44	900.858	473.343	978.88	-1.04824	1.12e-05	9.98e-05	1857	- && - && PF10313:Uncharacterised protein domain (DUF2415)
A8074	506.144	308.159	498.007	956.936	1073.13	947.318	437.437	992.46	-1.18113	1.12e-05	9.9e-05	2571	- && - && PF03915:Actin interacting protein 3
A7878	136.704	117.333	112.111	254.2	550.422	318.135	122.049	374.252	-1.61647	1.11e-05	9.88e-05	426	- && - && -
A5303	126.536	87.677	154.595	15.6164	38.8068	19.6866	122.936	24.7032	2.31336	1.11e-05	9.83e-05	873	- && sp|Q8J1Y4|XYN5_MAGGR Endo-1,4-beta-xylanase 5 OS=Magnaporthe grisea OX=148305 GN=XYL5 PE=3 SV=1 && PF00331:Glycosyl hydrolase family 10|PF00734:Fungal cellulose binding domain
A4546	277.927	332.657	110.931	46.8491	64.1499	66.9344	240.505	59.3111	2.01838	1.11e-05	9.83e-05	1626	- && sp|Q9HDU9|YHE6_SCHPO Uncharacterized protein PB2B2.06c OS=Schizosaccharomyces pombe (strain 972 / ATCC 24843) OX=284812 GN=SPBPB2B2.06c PE=3 SV=1 && -
A0229	224.827	282.372	448.443	1157.35	738.912	735.491	318.547	877.25	-1.46135	1.1e-05	9.8e-05	1242	- && - && PF11875:Domain of unknown function (DUF3395)
A5602	970.485	455.147	781.234	125.799	312.038	235.451	735.622	224.429	1.7124	1.09e-05	9.75e-05	1548	- && sp|G1XU03|AR282_ARTOA Cytochrome P450 monooxygenase AOL_s00215g282 OS=Arthrobotrys oligospora (strain ATCC 24927 / CBS 115.81 / DSM 1491) OX=756982 GN=AOL_s00215g282 PE=3 SV=1 && PF00067:Cytochrome P450
A2197	122.017	157.303	97.9493	19.9542	39.5987	28.3487	125.756	29.3006	2.09866	1.08e-05	9.67e-05	267	- && - && -
novel.390	146.872	170.197	135.713	943.055	315.998	373.258	150.927	544.103	-1.85	1.07e-05	9.6e-05	544	- && - && -
A8020	196.583	226.929	62.5459	550.043	603.485	570.911	162.019	574.813	-1.82772	1.07e-05	9.54e-05	2025	- && - && -
A6043	1438.22	1228.77	1420.85	372.19	709.609	634.695	1362.61	572.165	1.25157	1.06e-05	9.49e-05	1743	- && sp|B5YIZ6|MUTL_THEYD DNA mismatch repair protein MutL OS=Thermodesulfovibrio yellowstonii (strain ATCC 51303 / DSM 11347 / YP87) OX=289376 GN=mutL PE=3 SV=1 && PF01119:DNA mismatch repair protein, C-terminal domain
novel.1646	524.22	617.607	806.017	1921.68	1140.44	1538.7	649.281	1533.61	-1.23997	1.06e-05	9.45e-05	3496	- && P45815.1 RecName: Full=Copper resistance protein CRF1; AltName: Full=YlCRF1 && PF00649:Copper fist DNA binding domain
A3601	1709.36	1124.33	1181.29	363.514	666.051	575.636	1338.33	535.067	1.32248	1.05e-05	9.43e-05	2325	- && sp|Q02953|HSF_SCHPO Heat shock factor protein OS=Schizosaccharomyces pombe (strain 972 / ATCC 24843) OX=284812 GN=hsf1 PE=1 SV=2 && PF00447:HSF-type DNA-binding
A8398	63.2679	157.303	22.4221	463.286	373.812	388.219	80.9977	408.439	-2.33734	1.04e-05	9.33e-05	2736	- && - && -
A4085	444.005	491.249	405.959	800.773	965.417	934.719	447.071	900.303	-1.01034	1.01e-05	9.08e-05	2013	- && sp|Q9U5L1|SRPRA_DROME Signal recognition particle receptor subunit alpha homolog OS=Drosophila melanogaster OX=7227 GN=SrpRalpha PE=1 SV=2 && PF00448:SRP54-type protein, GTPase domain|PF04086:Signal recognition particle, alpha subunit, N-terminal|PF02881:SRP54-type protein, helical bundle domain
novel.2433	1144.47	777.489	889.805	2148.12	1800.16	1828.49	937.255	1925.59	-1.03835	1.01e-05	9.08e-05	2303	- && A7Z809.1 RecName: Full=2-succinylbenzoate--CoA ligase; AltName: Full=o-succinylbenzoyl-CoA synthetase; Short=OSB-CoA synthetase && -
A4905	230.476	198.563	120.371	671.504	418.163	470.903	183.137	520.19	-1.50574	1.01e-05	9.08e-05	891	- && sp|A0A0A2IBP6|CNSO_PENEN MFS-type transporter cnsO OS=Penicillium expansum OX=27334 GN=cnsO PE=3 SV=1 && -
A3955	67.7871	85.0983	62.5459	183.059	232.841	211.828	71.8104	209.242	-1.5448	1.01e-05	9.08e-05	414	- && sp|Q4WS70|MDRA_ASPFU Major facilitator superfamily multidrug transporter mdrA OS=Neosartorya fumigata (strain ATCC MYA-4609 / Af293 / CBS 101355 / FGSC A1100) OX=330879 GN=mdrA PE=2 SV=1 && -
A9477	116.368	215.325	210.06	12.1461	50.6864	40.1606	180.584	34.331	2.39143	1.01e-05	9.07e-05	369	- && sp|G2Q9T3|CEL61_MYCTT Polysaccharide monooxygenase Cel61a OS=Myceliophthora thermophila (strain ATCC 42464 / BCRC 31852 / DSM 1799) OX=573729 GN=Cel61a PE=1 SV=1 && PF03443:Glycosyl hydrolase family 61
A3324	234.995	237.244	251.364	77.2143	98.2048	99.2204	241.201	91.5465	1.39681	1e-05	9.06e-05	699	- && - && -
A2811	765.994	1081.78	665.583	2299.08	1620.38	1781.24	837.786	1900.23	-1.18184	9.98e-06	9.01e-05	2763	- && sp|Q92359|YDHE_SCHPO Pumilio domain-containing protein C6G9.14 OS=Schizosaccharomyces pombe (strain 972 / ATCC 24843) OX=284812 GN=SPAC6G9.14 PE=4 SV=1 && PF00806:Pumilio-family RNA binding repeat
A8311	2595.12	2041.07	2264.64	460.683	1244.19	769.352	2300.27	824.742	1.4796	9.94e-06	8.98e-05	2682	- && sp|Q5VWG9|TAF3_HUMAN Transcription initiation factor TFIID subunit 3 OS=Homo sapiens OX=9606 GN=TAF3 PE=1 SV=1 && PF00628:PHD-finger|PF07744:SPOC domain|PF07500:Transcription factor S-II (TFIIS), central domain
A0736	196.583	185.669	207.7	267.213	993.928	922.907	196.65	728.016	-1.88848	9.9e-06	8.95e-05	1650	- && sp|A0A0A2J5V5|CNSM_PENEN Alpha-ketoglutarate-dependent dioxygenase cnsM OS=Penicillium expansum OX=27334 GN=cnsM PE=3 SV=1 && PF02668:Taurine catabolism dioxygenase TauD, TfdA family|PF13302:Acetyltransferase (GNAT) domain
A2540	1353.48	1463.43	1226.14	791.229	612.988	555.949	1347.68	653.389	1.04469	9.79e-06	8.87e-05	3051	- && sp|O14244|YELD_SCHPO Uncharacterized membrane protein C6F6.13c OS=Schizosaccharomyces pombe (strain 972 / ATCC 24843) OX=284812 GN=SPAC6F6.13c PE=3 SV=1 && PF05277:Protein of unknown function (DUF726)
A5543	282.446	154.724	430.741	888.398	887.011	782.738	289.304	852.716	-1.55856	9.77e-06	8.87e-05	2577	- && sp|B4GW22|NCBP1_DROPE Nuclear cap-binding protein subunit 1 OS=Drosophila persimilis OX=7234 GN=Cbp80 PE=3 SV=1 && PF09088:MIF4G like|PF09090:MIF4G like
A3391	307.301	323.631	371.735	749.586	650.211	670.131	334.223	689.976	-1.04564	9.75e-06	8.86e-05	1572	- && sp|Q42598|THRC_SCHPO Threonine synthase OS=Schizosaccharomyces pombe (strain 972 / ATCC 24843) OX=284812 GN=thrc PE=1 SV=1 && PF14821:Threonine synthase N terminus|PF00291:Pyridoxal-phosphate dependent enzyme
A0991	114.108	74.7834	115.651	5.20546	20.5913	21.2615	101.514	15.6861	2.68928	9.7e-06	8.82e-05	243	- && - && -
A1041	93.7721	107.018	89.6885	17.3515	17.4234	28.3487	96.8261	21.0412	2.20002	9.66e-06	8.79e-05	924	- && sp|D4AK17|PLCX1_ARTBC PI-PLC X domain-containing protein 1 OS=Arthroderma benhamiae (strain ATCC MYA-4681 / CBS 112371) OX=663331 GN=ARB_04618 PE=1 SV=1 && -
novel.3436	708.375	670.472	520.429	308.857	292.239	277.187	633.092	292.761	1.11284	9.67e-06	8.79e-05	3261	- && - && -
A8474	1059.74	1701.97	1234.4	3419.98	2714.1	2567.92	1332.03	2900.67	-1.12302	9.66e-06	8.79e-05	2799	- && - && -
A6515	1977.12	2871.42	2774.44	8554.3	4631.47	5163.4	2541	6116.39	-1.26733	9.5e-06	8.66e-05	1737	- && - && PF09362:Domain of unknown function (DUF1996)
A5151	442.876	547.982	440.182	167.442	199.578	239.389	477.013	202.136	1.23777	9.47e-06	8.64e-05	1719	- && sp|Q8N567|ZCHC9_HUMAN Zinc finger CCHC domain-containing protein 9 OS=Homo sapiens OX=9606 GN=ZCCHC9 PE=1 SV=2 && -
A8589	312.95	270.767	257.264	52.9221	125.924	73.2341	280.327	84.0267	1.73697	9.38e-06	8.56e-05	1254	- && - && PF01266:FAD dependent oxidoreductase
A8267	784.071	669.182	623.099	216.894	360.348	298.449	692.117	291.897	1.24512	9.29e-06	8.49e-05	1740	- && sp|Q05950|REB1_KLULA DNA-binding protein REB1 OS=Kluyveromyces lactis (strain ATCC 8585 / CBS 2359 / DSM 70799 / NBRC 1267 / NRRL Y-1140 / WM37) OX=284590 GN=REB1 PE=3 SV=2 && PF00249:Myb-like DNA-binding domain
A8950	466.601	397.125	434.281	1045.43	762.671	909.52	432.669	905.874	-1.06556	9.19e-06	8.41e-05	1284	- && - && PF18126:Mitochondrial ribosomal protein mL59
A8801	0	0	0	42.5112	19.7994	21.2615	0	27.8574	-6.98123	9.06e-06	8.3e-05	540	- && sp|F1SYE5|CY169_POSPM Cytochrome P450 monooxygenase 169 OS=Postia placenta (strain ATCC 44394 / Madison 698-R) OX=561896 GN=CYP169 PE=1 SV=1 && PF00067:Cytochrome P450
A3166	153.651	87.677	82.6078	26.8949	22.9673	14.9618	107.979	21.608	2.32421	9.03e-06	8.28e-05	1173	- && sp|Q00808|HETE1_PODAS Vegetative incompatibility protein HET-E-1 OS=Podospora anserina OX=2587412 GN=HET-E1 PE=4 SV=1 && PF06985:Heterokaryon incompatibility protein (HET)
A2156	858.636	835.511	829.619	2441.36	1526.13	1560.75	841.255	1842.75	-1.13108	8.99e-06	8.26e-05	1716	- && sp|Q6BZP5|ACEB_YARLI 2-methylisocitrate lyase, mitochondrial OS=Yarrowia lipolytica (strain CLIB 122 / E 150) OX=284591 GN=YALI0F31999g PE=1 SV=1 && PF00463:Isocitrate lyase family
novel.4081	32.7638	20.6299	28.3227	123.196	92.661	133.081	27.2388	116.313	-2.09056	8.97e-06	8.24e-05	1967	- && - && -
A0808	61.0084	18.0512	5.90056	0	0	0	28.32	0	7.56329	8.95e-06	8.23e-05	2544	- && - && -
A9275	434.967	440.964	569.994	150.958	239.968	185.841	481.975	192.256	1.32538	8.68e-06	7.99e-05	1134	- && - && -
A6962	808.926	1046.97	801.296	2450.9	1751.06	1611.94	885.73	1937.97	-1.12977	8.56e-06	7.89e-05	1581	- && sp|P87035|GPA4_USTMA Guanine nucleotide-binding protein alpha-4 subunit OS=Ustilago maydis (strain 521 / FGSC 9021) OX=237631 GN=GPA4 PE=3 SV=1 && PF00503:G-protein alpha subunit
A5554	100.551	197.273	240.743	275.889	1359.82	835.498	179.522	823.736	-2.19868	8.46e-06	7.81e-05	597	- && - && -
A0537	223.697	216.614	219.501	91.9631	45.1425	66.9344	219.937	68.0133	1.69501	8.3e-06	7.67e-05	702	- && sp|O74628|YQ53_SCHPO Uncharacterized oxidoreductase C162.03 OS=Schizosaccharomyces pombe (strain 972 / ATCC 24843) OX=284812 GN=SPCC162.03 PE=3 SV=1 && PF00106:short chain dehydrogenase
A0007	202.231	206.299	205.34	20.8218	54.6462	70.0842	204.623	48.5174	2.07361	8.26e-06	7.64e-05	873	- && - && -
A4404	321.989	308.159	382.356	154.429	133.844	131.506	337.501	139.926	1.27087	8.27e-06	7.64e-05	3078	- && sp|F1SYH0|CY205_POSPM Cytochrome P450 monooxygenase 205 OS=Postia placenta (strain ATCC 44394 / Madison 698-R) OX=561896 GN=CYP205 PE=1 SV=1 && PF00067:Cytochrome P450|PF00135:Carboxylesterase family
A9391	72.3062	74.7834	114.471	3707.15	288.279	1065.44	87.1868	1686.96	-4.27407	8.26e-06	7.64e-05	1476	- && sp|C8VPE5|SDCF_EMENI FAD-dependent monooxygenase sdcF OS=Emericella nidulans (strain FGSC A4 / ATCC 38163 / CBS 112.46 / NRRL 194 / M139) OX=227321 GN=sdcF PE=1 SV=1 && PF01565:FAD binding domain
A5582	82.4743	118.622	68.4465	196.94	333.421	344.909	89.8476	291.757	-1.70153	8.14e-06	7.55e-05	855	- && - && -
A9060	244.033	162.46	169.936	441.596	464.889	487.44	192.143	464.642	-1.27276	8.1e-06	7.51e-05	738	- && - && PF05817:Oligosaccharyltransferase subunit Ribophorin II
A8436	647.367	444.832	522.79	1631.91	1063.62	1088.27	538.329	1261.27	-1.22768	8.07e-06	7.49e-05	2679	- && sp|Q6K431|TRX1_ORYSJ Histone-lysine N-methyltransferase TRX1 OS=Oryza sativa subsp. japonica OX=39947 GN=TRX1 PE=1 SV=1 && PF13831:PHD-finger|PF00628:PHD-finger|PF13832:PHD-zinc-finger like domain|PF01426:BAH domain
novel.3	389.776	235.954	225.401	43.3788	80.7814	105.52	283.711	76.5601	1.88862	8.03e-06	7.46e-05	4520	- && - && -
A8513	1204.35	845.826	869.743	431.185	491.024	431.53	973.306	451.246	1.1092	7.96e-06	7.4e-05	3387	- && sp|B2RRD7|BRPF1_MOUSE Peregrin OS=Mus musculus OX=10090 GN=Brpf1 PE=1 SV=1 && PF00439:Bromodomain|PF10513:Enhancer of polycomb-like|PF00855:PWWP domain|PF13831:PHD-finger|PF13832:PHD-zinc-finger like domain
A2136	158.17	212.746	182.917	497.121	384.108	436.255	184.611	439.161	-1.25112	7.9e-06	7.36e-05	3114	- && sp|P0CQ67|RAD5_CRYNB DNA repair protein RAD5 OS=Cryptococcus neoformans var. neoformans serotype D (strain B-3501A) OX=283643 GN=RAD5 PE=3 SV=1 && PF00176:SNF2 family N-terminal domain|PF08797:HIRAN domain|PF00271:Helicase conserved C-terminal domain
A6976	294.874	223.061	199.439	526.619	645.459	521.301	239.124	564.46	-1.23851	7.86e-06	7.33e-05	1314	- && sp|Q9HB21|PKHA1_HUMAN Pleckstrin homology domain-containing family A member 1 OS=Homo sapiens OX=9606 GN=PLEKHA1 PE=1 SV=2 && PF00169:PH domain
novel.3979	256.461	186.958	173.476	1187.71	375.396	607.922	205.632	723.676	-1.81457	7.69e-06	7.17e-05	3861	- && - && PF00076:RNA recognition motif. (a.k.a. RRM, RBD, or RNP domain)
A8181	1742.13	1389.94	1898.8	2936.74	4055.7	3317.58	1676.96	3436.68	-1.03506	7.6e-06	7.09e-05	4428	- && sp|Q1K9C2|MET5_SCHPO Sulfite reductase [NADPH] subunit beta OS=Schizosaccharomyces pombe (strain 972 / ATCC 24843) OX=284812 GN=sir1 PE=3 SV=1 && PF01077:Nitrite and sulphite reductase 4Fe-4S domain|PF03460:Nitrite/Sulfite reductase ferredoxin-like half domain|PF00258:Flavodoxin
novel.1970	971.615	1016.02	750.551	483.24	380.94	410.268	912.729	424.816	1.10351	7.54e-06	7.04e-05	3374	- && Q9P6P1.1 RecName: Full=t-SNARE affecting a late Golgi compartment protein 2; AltName: Full=Syntaxin tlg2 && -
novel.2414	1988.42	1521.45	1969.61	976.023	803.062	955.98	1826.49	911.688	1.0027	7.51e-06	7.02e-05	5059	- && Q28WQ1.1 RecName: Full=Kinesin-like protein unc-104 && PF00498:FHA domain|PF00225:Kinesin motor domain
novel.3347	1299.25	1553.69	1001.92	696.664	421.33	395.307	1284.95	504.433	1.34928	7.45e-06	6.97e-05	2217	- && - && -
A3050	721.932	502.854	496.827	268.081	213.833	242.539	573.871	241.484	1.24949	7.37e-06	6.9e-05	2928	- && - && PF07989:Centrosomin N-terminal motif 1
A2327	1138.82	1732.91	1246.2	604.7	706.441	476.415	1372.64	595.852	1.20371	7.36e-06	6.9e-05	2469	- && - && -
A1596	1478.89	1420.88	1465.7	485.843	822.862	670.919	1455.16	659.874	1.14062	7.28e-06	6.83e-05	1863	- && - && -
A2228	168.338	229.508	115.651	550.911	429.25	440.192	171.165	473.451	-1.46898	7.28e-06	6.83e-05	1062	- && sp|A8N2Z9|EFTS_COPC7 Elongation factor Ts, mitochondrial OS=Coprinopsis cinerea (strain Okayama-7 / 130 / ATCC MYA-4618 / FGSC 9003) OX=240176 GN=TSF1 PE=3 SV=1 && PF00889:Elongation factor TS
A2164	51.9701	85.0983	50.7448	159.634	232.841	258.288	62.6044	216.921	-1.79624	7.12e-06	6.69e-05	699	- && - && PF00046:Homeodomain
A3791	5428.62	6000.72	6286.46	25552.7	11642.8	10934.7	5905.26	16043.4	-1.4419	7e-06	6.58e-05	1617	- && sp|Q6CFT7|ATPB_YARLI ATP synthase subunit beta, mitochondrial OS=Yarrowia lipolytica (strain CLIB 122 / E 150) OX=284591 GN=ATP2 PE=1 SV=2 && PF02874:ATP synthase alpha/beta family, beta-barrel domain|PF00006:ATP synthase alpha/beta family, nucleotide-binding domain
novel.4269	457.563	341.683	598.317	2686.88	956.705	1101.66	465.854	1581.75	-1.76316	6.99e-06	6.58e-05	3642	- && - && -
A6311	79.0849	141.831	68.4465	268.081	341.341	308.686	96.454	306.036	-1.66883	6.92e-06	6.52e-05	981	- && sp|O00107|PHYA_THETO 3-phytase A OS=Thermothelomyces thermophilus OX=78579 GN=PHYA PE=1 SV=1 && PF00328:Histidine phosphatase superfamily (branch 2)
A5294	305.042	247.559	267.885	577.806	588.437	574.848	273.495	580.364	-1.08479	6.87e-06	6.49e-05	936	- && sp|Q9USU9|TOA1_SCHPO Transcription initiation factor IIA large subunit OS=Schizosaccharomyces pombe (strain 972 / ATCC 24843) OX=284812 GN=toa1 PE=1 SV=1 && PF03153:Transcription factor IIA, alpha/beta subunit
A4740	436.097	587.952	558.193	868.444	1571.28	1456.02	527.414	1298.58	-1.3004	6.86e-06	6.48e-05	4362	- && sp|Q14746|COG2_HUMAN Conserved oligomeric Golgi complex subunit 2 OS=Homo sapiens OX=9606 GN=COG2 PE=1 SV=1 && PF06148:COG (conserved oligomeric Golgi) complex component, COG2|PF00628:PHD-finger|PF12022:Domain of unknown function (DUF3510)
A9035	159.3	188.248	87.3283	454.61	472.809	360.658	144.959	429.359	-1.56748	6.85e-06	6.48e-05	1341	- && - && -
novel.3085	153.651	193.405	135.713	57.26	34.0549	42.523	160.923	44.6126	1.85205	6.81e-06	6.44e-05	1101	- && - && -
A8308	671.092	789.093	627.82	1605.02	1372.49	1251.28	696.002	1409.6	-1.01832	6.78e-06	6.42e-05	6561	- && sp|Q5AXT5|PIF1_EMENI ATP-dependent DNA helicase PIF1 OS=Emericella nidulans (strain FGSC A4 / ATCC 38163 / CBS 112.46 / NRRL 194 / M139) OX=227321 GN=pif1 PE=3 SV=2 && PF01416:tRNA pseudouridine synthase|PF00069:Protein kinase domain|PF05970:PIF1-like helicase|PF02782:FGGY family of carbohydrate kinases, C-terminal domain|PF00370:FGGY family of carbohydrate kinases, N-terminal domain
A7430	828.132	644.684	675.024	1212	1863.52	1633.2	715.947	1569.57	-1.13229	6.75e-06	6.4e-05	2355	- && - && PF12937:F-box-like
A1166	510.663	437.096	488.566	176.986	211.457	238.601	478.775	209.015	1.19546	6.74e-06	6.4e-05	7983	- && sp|F8P2C8|NPS9_SERL9 Adenylate-forming reductase Nps9 OS=Serpula lacrymans var. lacrymans (strain S7.9) OX=578457 GN=nps9 PE=2 SV=2 && PF00067:Cytochrome P450|PF01565:FAD binding domain|PF00501:AMP-binding enzyme|PF07993:Male sterility protein|PF08031:Berberine and berberine like|PF12697:Alpha/beta hydrolase family|PF00106:short chain dehydrogenase
A2100	596.526	649.842	735.21	1509.58	1296.46	1185.92	660.526	1330.65	-1.0104	6.64e-06	6.31e-05	1326	- && sp|Q9Y7J5|YOI9_SCHPO TBC domain-containing protein C1778.09 OS=Schizosaccharomyces pombe (strain 972 / ATCC 24843) OX=284812 GN=SPBC1778.09 PE=4 SV=1 && PF00566:Rab-GTPase-TBC domain
A8668	196.583	225.639	132.173	404.29	666.051	475.628	184.798	515.323	-1.4804	6.62e-06	6.29e-05	2148	- && - && PF04082:Fungal specific transcription factor domain
A4858	1413.36	1511.14	1740.67	398.217	770.591	720.529	1555.06	629.779	1.30368	6.61e-06	6.29e-05	1977	- && sp|Q5AP53|CBK1_CANAL Serine/threonine-protein kinase CBK1 OS=Candida albicans (strain SC5314 / ATCC MYA-2876) OX=237561 GN=CBK1 PE=1 SV=2 && PF00069:Protein kinase domain
A2654	128.795	109.596	120.371	218.629	424.498	493.739	119.588	378.956	-1.6639	6.59e-06	6.28e-05	723	- && sp|Q9UKJ3|GPTC8_HUMAN G patch domain-containing protein 8 OS=Homo sapiens OX=9606 GN=GPATCH8 PE=1 SV=2 && PF01585:G-patch domain
A8373	0	0	0	629.86	20.5913	117.332	0	255.928	-10.1816	6.58e-06	6.27e-05	1164	- && - && PF11710:G protein-coupled glucose receptor regulating Gpa2
A2181	57.619	55.4428	79.0675	307.989	144.139	244.901	64.0431	232.343	-1.85816	6.54e-06	6.24e-05	744	- && - && -
A8486	448.525	479.645	573.534	125.799	236.008	196.866	500.568	186.224	1.42564	6.47e-06	6.18e-05	783	- && - && -
novel.4265	0	0	0	40.7761	23.7592	21.2615	0	28.5989	-7.01928	6.37e-06	6.09e-05	1659	- && - && -
A0735	141.223	94.1239	95.5891	7.80818	21.3833	26.7737	110.312	18.6551	2.55982	6.09e-06	5.83e-05	1635	- && - && PF12937:F-box-like
A5437	472.25	453.858	472.045	195.205	238.384	170.092	466.051	201.227	1.21166	6.09e-06	5.83e-05	1305	- && sp|O53176|Y2449_MYCTU Putative trans-acting enoyl reductase Rv2449c OS=Mycobacterium tuberculosis (strain ATCC 25618 / H37Rv) OX=83332 GN=Rv2449c PE=1 SV=3 && PF03435:Saccharopine dehydrogenase NADP binding domain
novel.2448	326.508	255.295	411.859	657.623	803.062	996.928	331.221	819.204	-1.30602	6.07e-06	5.82e-05	2439	- && P39932.2 RecName: Full=Sugar transporter STL1 && PF00083:Sugar (and other) transporter
A7779	76.8254	91.5452	102.67	380.866	215.417	247.263	90.3468	281.182	-1.63792	6.04e-06	5.8e-05	1980	- && sp|Q6GLM5|DESI1_XENLA Desumoylating isopeptidase 1 OS=Xenopus laevis OX=8355 GN=desi1 PE=2 SV=1 && PF08324:PUL domain|PF05903:PPPDE putative peptidase domain|PF00085:Thioredoxin
A1215	649.626	706.574	682.105	1639.72	1419.22	1144.18	679.435	1401.04	-1.04409	6.02e-06	5.79e-05	3015	- && sp|Q9UTH8|SFP1_SCHPO Zinc finger protein sfp1 OS=Schizosaccharomyces pombe (strain 972 / ATCC 24843) OX=284812 GN=sfp1 PE=4 SV=1 && -
novel.4283	393.165	261.742	282.047	47.7167	117.212	100.008	312.318	88.3122	1.82114	5.98e-06	5.75e-05	901	- && - && -
A4896	494.846	562.165	572.354	1340.4	1012.94	1036.3	543.122	1129.88	-1.05685	5.93e-06	5.71e-05	2349	- && sp|P53121|FLC3_YEAST Putative flavin carrier protein 3 OS=Saccharomyces cerevisiae (strain ATCC 204508 / S288c) OX=559292 GN=FLC3 PE=1 SV=1 && PF14558:ML-like domain|PF06011:Transient receptor potential (TRP) ion channel
A8840	101.681	60.6003	95.5891	209.953	334.213	273.25	85.9567	272.472	-1.66251	5.89e-06	5.68e-05	1233	- && sp|P07921|LACP_KLULA Lactose permease OS=Kluyveromyces lactis (strain ATCC 8585 / CBS 2359 / DSM 70799 / NBRC 1267 / NRRL Y-1140 / WM37) OX=284590 GN=LAC12 PE=3 SV=1 && PF00083:Sugar (and other) transporter
A9184	48.5807	45.1279	37.7636	159.634	132.26	163.005	43.8241	151.633	-1.79046	5.81e-06	5.6e-05	1863	- && sp|O94372|YG06_SCHPO Uncharacterized protein C1604.06c OS=Schizosaccharomyces pombe (strain 972 / ATCC 24843) OX=284812 GN=SPBC1604.06c PE=3 SV=1 && PF03914:CBF/Mak21 family
A8114	2662.9	3075.14	2242.21	1035.02	1453.27	1318.21	2660.09	1268.83	1.06776	5.76e-06	5.55e-05	417	- && sp|O74983|MMS2_SCHPO Ubiquitin-conjugating enzyme spm2 OS=Schizosaccharomyces pombe (strain 972 / ATCC 24843) OX=284812 GN=spm2 PE=1 SV=1 && PF00179:Ubiquitin-conjugating enzyme
A0670	91.5126	105.728	80.2476	593.422	206.705	274.037	92.4961	358.055	-1.95279	5.74e-06	5.55e-05	1404	- && - && -
A7001	329.897	381.653	341.052	145.753	150.475	152.768	350.868	149.665	1.22873	5.64e-06	5.46e-05	1152	- && - && -
novel.2497	114.108	87.677	109.75	10.4109	29.3031	9.44956	103.845	16.3878	2.66139	5.6e-06	5.42e-05	2168	- && - && -
A0922	20.3361	24.498	25.9625	0	0	0	23.5989	0	7.29844	5.57e-06	5.39e-05	4536	- && sp|P10978|POLX_TOBAC Retrovirus-related Pol polyprotein from transposon TNT 1-94 OS=Nicotiana tabacum OX=4097 PE=2 SV=1 && PF00665:Integrase core domain|PF07727:Reverse transcriptase (RNA-dependent DNA polymerase)|PF13976:GAG-pre-integrase domain
A6534	184.155	171.486	156.955	872.781	403.907	376.407	170.865	551.032	-1.68877	5.53e-06	5.36e-05	1998	- && - && -
A2869	22.5957	27.0767	21.242	0	0	0	23.6381	0	7.30068	5.49e-06	5.32e-05	1083	- && - && -
A2144	340.065	483.513	361.114	816.389	947.202	835.498	394.898	866.363	-1.13438	5.48e-06	5.32e-05	1785	- && - && PF06687:SUR7/PalI family
A6650	1081.2	671.761	660.863	263.743	346.885	347.271	804.609	319.3	1.33339	5.38e-06	5.23e-05	1929	- && - && -
A5241	5094.2	8227.46	6431.61	3579.62	2692.71	2748.25	6584.42	3006.86	1.13079	5.27e-06	5.13e-05	681	- && - && PF08718:Glycolipid transfer protein (GLTP)
A5840	32.7638	18.0512	25.9625	284.565	76.8215	117.332	25.5925	159.573	-2.6363	5.2e-06	5.06e-05	1686	- && sp|O94491|YC7A_SCHPO Uncharacterized transporter C417.10 OS=Schizosaccharomyces pombe (strain 972 / ATCC 24843) OX=284812 GN=SPCC417.10 PE=3 SV=1 && PF07690:Major Facilitator Superfamily
A7024	122.017	144.409	251.364	369.587	680.306	618.159	172.597	556.017	-1.68788	5.17e-06	5.04e-05	1134	- && - && PF04828:Glutathione-dependent formaldehyde-activating enzyme
A2733	84.7339	119.911	120.371	372.19	257.392	292.936	108.339	307.506	-1.50594	5.15e-06	5.03e-05	228	- && - && -
novel.3848	136.704	73.494	88.5084	384.336	270.855	281.124	99.5688	312.105	-1.64564	5.12e-06	5e-05	2253	- && Q3L245.1 RecName: Full=Pyranose dehydrogenase 1; Short=PDH 1; AltName: Full=Pyranose:quinone oxidoreductase 1; Flags: Precursor && PF00732:GMC oxidoreductase|PF05199:GMC oxidoreductase
A8232	247.423	281.082	231.302	875.384	503.696	572.486	253.269	650.522	-1.36099	5.09e-06	4.97e-05	1074	- && - && -
novel.3805	35.0233	86.3877	67.2664	243.789	213.041	226.789	62.8925	227.873	-1.86096	4.99e-06	4.89e-05	3081	- && A1C948.1 RecName: Full=Leucine aminopeptidase 1; AltName: Full=Leucyl aminopeptidase 1; Short=LAP1; Flags: Precursor && -
A3905	301.653	430.649	299.748	116.255	148.099	118.907	344.017	127.754	1.42809	4.98e-06	4.87e-05	1161	- && - && -
A8980	5.64892	0	0	46.8491	59.3981	54.335	1.88297	53.5274	-4.78239	4.9e-06	4.8e-05	936	- && - && -
A6215	343.455	269.478	208.88	52.9221	90.2851	100.795	273.937	81.3342	1.75067	4.88e-06	4.79e-05	1116	- && sp|D4AMB9|GALM_ARTBC Probable aldose 1-epimerase ARB_05372 OS=Arthroderma benhamiae (strain ATCC MYA-4681 / CBS 112371) OX=663331 GN=ARB_05372 PE=1 SV=1 && PF01263:Aldose 1-epimerase
A1242	83.6041	45.1279	53.105	543.103	156.019	207.103	60.6123	302.075	-2.31474	4.87e-06	4.78e-05	849	- && - && -
A9521	571.671	487.381	584.155	1999.76	1101.64	1093.79	547.736	1398.4	-1.35184	4.73e-06	4.65e-05	537	- && sp|P18253|CYPH_SCHPO Peptidyl-prolyl cis-trans isomerase OS=Schizosaccharomyces pombe (strain 972 / ATCC 24843) OX=284812 GN=ppi1 PE=3 SV=1 && PF00160:Cyclophilin type peptidyl-prolyl cis-trans isomerase/CLD
A7908	679.001	391.968	440.182	221.232	80.7814	98.4329	503.717	133.482	1.91772	4.64e-06	4.57e-05	2769	- && sp|A2QAN3|BGALA_ASPNC Beta-galactosidase A OS=Aspergillus niger (strain CBS 513.88 / FGSC A1513) OX=425011 GN=lacA PE=1 SV=1 && PF13364:Beta-galactosidase jelly roll domain|PF01301:Glycosyl hydrolases family 35|PF13363:Beta-galactosidase, domain 3|PF10435:Beta-galactosidase, domain 2
A6499	590.877	702.706	515.709	2290.4	1059.66	1490.67	603.097	1613.58	-1.41988	4.57e-06	4.51e-05	858	- && sp|A0A1L3THR9|CDA_PESTX Chitin deacetylase OS=Pestalotiopsis sp. OX=36460 GN=CDA PE=1 SV=1 && PF01522:Polysaccharide deacetylase
A6129	2082.19	1789.64	1630.91	6117.28	3382.52	3653.83	1834.25	4384.54	-1.25713	4.56e-06	4.5e-05	345	- && sp|Q9Y706|CYB5_MORAP Cytochrome b5 OS=Mortierella alpina OX=64518 PE=1 SV=1 && PF00173:Cytochrome b5-like Heme/Steroid binding domain
A8785	64.3977	59.3109	109.75	219.497	258.184	288.999	77.8197	255.56	-1.7147	4.56e-06	4.5e-05	963	- && - && -
A3829	154.78	136.673	165.216	423.377	327.085	375.62	152.223	375.361	-1.30125	4.49e-06	4.44e-05	846	- && - && PF09439:Signal recognition particle receptor beta subunit
A6323	3726.03	4760.35	4242.5	14944	7766.1	8491.22	4242.96	10400.4	-1.29351	4.4e-06	4.36e-05	660	- && sp|O74836|RL1B_SCHPO 60S ribosomal protein L1-B OS=Schizosaccharomyces pombe (strain 972 / ATCC 24843) OX=284812 GN=rpl101 PE=1 SV=1 && PF00687:Ribosomal protein L1p/L10e family
A5953	149.132	175.354	178.197	360.912	391.235	472.478	167.561	408.208	-1.28534	4.37e-06	4.33e-05	2202	- && - && PF04082:Fungal specific transcription factor domain
novel.1663	529.869	390.679	369.375	1522.6	876.716	940.231	429.974	1113.18	-1.3718	4.37e-06	4.33e-05	5976	- && Q92035.2 RecName: Full=Acetylcholinesterase; Short=AChE; Flags: Precursor && -
A8864	136.704	167.618	155.775	13.8812	42.7666	38.5857	153.366	31.7445	2.26856	4.33e-06	4.3e-05	888	- && sp|A0A443HJZ3|VDTF1_BYSSP Short-chain dehydrogenase/reductase VdtF OS=Byssochlamys spectabilis OX=264951 GN=VdtF PE=1 SV=1 && PF00106:short chain dehydrogenase
A5332	1673.21	2127.46	1792.59	5398.06	3274.81	3785.34	1864.42	4152.74	-1.15539	4.33e-06	4.3e-05	1482	- && sp|F9WWD1|GT2_ZYMTI Type 2 glycosyltransferase OS=Zymoseptoria tritici (strain CBS 115943 / IPO323) OX=336722 GN=GT2 PE=3 SV=1 && PF13641:Glycosyltransferase like family 2
A4515	902.698	651.131	1072.72	384.336	346.093	392.157	875.517	374.195	1.22671	4.29e-06	4.27e-05	2100	- && - && -
A9950	58.7488	15.4724	76.7073	268.949	237.592	237.026	50.3095	247.856	-2.29633	4.23e-06	4.22e-05	807	- && - && PF01975:Survival protein SurE
A2647	2819.94	2960.39	1929.48	12588.5	4145.19	7435.23	2569.94	8056.32	-1.64838	4.21e-06	4.2e-05	438	- && - && -
novel.3798	9818.96	10656.6	9168.29	5892.58	4001.85	3303.41	9881.29	4399.28	1.16749	4.16e-06	4.16e-05	3753	- && Q4WY82.2 RecName: Full=Linoleate 10R-lipoxygenase; AltName: Full=Cyclooxygenase-like fatty acid oxygenase; AltName: Full=Fatty acid oxygenase ppoC; AltName: Full=Linoleate 10R-dioxygenase; Short=10R-DOX; AltName: Full=Psi-producing oxygenase C; Short=AfPpoC && -
novel.4097	44.0616	29.6555	41.3039	157.899	140.179	133.081	38.3403	143.72	-1.90314	4.16e-06	4.15e-05	3618	- && - && -
novel.106	216.919	109.596	212.42	549.176	508.448	471.69	179.645	509.771	-1.50284	4.09e-06	4.09e-05	1001	- && Q6BKZ4.2 RecName: Full=Mediator of RNA polymerase II transcription subunit 7; AltName: Full=Mediator complex subunit 7 && PF05983:MED7 protein
A4100	376.218	448.7	601.857	1644.92	960.665	1095.36	475.592	1233.65	-1.37505	4.02e-06	4.03e-05	1509	- && sp|Q9ULC5|ACSL5_HUMAN Long-chain-fatty-acid--CoA ligase 5 OS=Homo sapiens OX=9606 GN=ACSL5 PE=1 SV=1 && PF00501:AMP-binding enzyme
A0215	171.727	260.452	146.334	455.477	578.141	518.938	192.838	517.519	-1.42588	4.02e-06	4.03e-05	1104	- && sp|Q03529|SCS7_YEAST Ceramide very long chain fatty acid hydroxylase SCS7 OS=Saccharomyces cerevisiae (strain ATCC 204508 / S288c) OX=559292 GN=SCS7 PE=1 SV=1 && PF00173:Cytochrome b5-like Heme/Steroid binding domain|PF04116:Fatty acid hydroxylase superfamily
novel.1420	334.416	350.708	315.09	596.892	985.216	796.913	333.405	793.007	-1.25042	4.01e-06	4.02e-05	2491	- && Q9USW3.1 RecName: Full=Probable glycosidase C21B10.07 && -
A7798	1661.91	1531.77	1484.58	347.898	753.168	673.281	1559.42	591.449	1.39832	3.97e-06	3.99e-05	387	- && - && -
novel.445	210.14	181.801	247.824	85.0224	56.2302	55.9099	213.255	65.7208	1.70017	3.95e-06	3.97e-05	2619	- && - && -
A5076	88.1232	114.754	118.011	269.816	274.815	326.01	106.963	290.214	-1.44117	3.94e-06	3.96e-05	867	- && - && -
A1735	1101.54	1389.94	1561.29	629.86	658.923	660.682	1350.92	649.822	1.05566	3.86e-06	3.88e-05	837	- && sp|L7WRZ7|NOTR_ASPVE ATP-dependent kinase-like protein notR' OS=Aspergillus versicolor OX=46472 GN=notR' PE=1 SV=1 && -
A4552	377.348	379.074	247.824	1049.77	745.248	729.191	334.749	841.402	-1.32972	3.84e-06	3.86e-05	639	- && sp|Q5ZKX9|ERD22_CHICK ER lumen protein-retaining receptor 2 OS=Gallus gallus OX=9031 GN=KDELR2 PE=1 SV=1 && PF00810:ER lumen protein retaining receptor
A2225	86.9934	38.681	180.557	423.377	460.929	458.304	102.077	447.537	-2.13059	3.84e-06	3.86e-05	1440	- && - && PF09728:Myosin-like coiled-coil protein
A5465	0	0	0	26.0273	18.2154	50.3976	0	31.5468	-7.16188	3.78e-06	3.81e-05	912	- && - && PF14223:gag-polypeptide of LTR copia-type
novel.1358	207.88	175.354	266.705	66.8034	56.2302	79.5338	216.647	67.5224	1.68224	3.76e-06	3.79e-05	2448	- && - && -
novel.2570	108.459	202.431	143.974	37.3058	40.3907	37.7982	151.621	38.4982	1.97611	3.73e-06	3.77e-05	1191	- && - && PF00646:F-box domain
A7541	307.301	380.364	313.91	147.488	129.092	109.457	333.858	128.679	1.37569	3.73e-06	3.77e-05	933	- && sp|A0A2H3CNS9|ARMP4_ARMGA Cytochrome P450 monooxygenase ARMGADRAFT_1018417 OS=Armillaria gallica OX=47427 GN=ARMGADRAFT_1018417 PE=1 SV=1 && PF00067:Cytochrome P450
A7415	324.248	466.751	455.523	188.264	129.884	148.043	415.508	155.397	1.41922	3.72e-06	3.77e-05	1602	- && sp|Q6TU48|MAOX_DICDI NADP-dependent malic enzyme OS=Dictyostelium discoideum OX=44689 GN=malA PE=2 SV=1 && PF03949:Malic enzyme, NAD binding domain|PF00390:Malic enzyme, N-terminal domain
A3417	3773.48	3387.17	2949.1	1044.56	1775.61	1612.72	3369.92	1477.63	1.18929	3.72e-06	3.77e-05	4788	- && sp|Q09699|SNF5_SCHPO SWI/SNF chromatin-remodeling complex subunit snf5 OS=Schizosaccharomyces pombe (strain 972 / ATCC 24843) OX=284812 GN=snf5 PE=1 SV=1 && PF04855:SNF5 / SMARCB1 / INI1
A2291	416.891	506.722	402.418	1262.32	945.618	838.648	442.01	1015.53	-1.2003	3.69e-06	3.74e-05	3729	- && sp|Q02061|RPB2_SCHPO DNA-directed RNA polymerase II subunit RPB2 OS=Schizosaccharomyces pombe (strain 972 / ATCC 24843) OX=284812 GN=rpb2 PE=1 SV=2 && PF04566:RNA polymerase Rpb2, domain 4|PF04563:RNA polymerase beta subunit|PF04561:RNA polymerase Rpb2, domain 2|PF04565:RNA polymerase Rpb2, domain 3|PF04560:RNA polymerase Rpb2, domain 7|PF04567:RNA polymerase Rpb2, domain 5|PF00562:RNA polym…
novel.2652	178.506	252.716	120.371	488.445	586.853	498.464	183.865	524.588	-1.51399	3.66e-06	3.72e-05	298	- && - && -
A8189	326.508	497.696	516.889	776.481	1578.41	1455.23	447.031	1270.04	-1.50694	3.63e-06	3.69e-05	1425	- && sp|Q8N0N3|BGBP_PENMO Beta-1,3-glucan-binding protein OS=Penaeus monodon OX=6687 PE=2 SV=1 && PF00722:Glycosyl hydrolases family 16
A1064	580.709	466.751	488.566	244.656	199.578	225.214	512.009	223.149	1.1988	3.6e-06	3.66e-05	1614	- && - && PF01926:50S ribosome-binding GTPase
A5607	456.433	648.552	666.763	1264.06	1267.95	1277.27	590.583	1269.76	-1.10478	3.54e-06	3.61e-05	1623	- && sp|Q9P3W6|YLI2_SCHPO Uncharacterized protein C458.02c OS=Schizosaccharomyces pombe (strain 972 / ATCC 24843) OX=284812 GN=SPAC458.02c PE=1 SV=1 && -
A6112	2084.45	2338.91	2374.39	777.348	1008.98	1286.71	2265.92	1024.35	1.14515	3.45e-06	3.52e-05	1623	- && sp|A0QV10|Y2408_MYCS2 Uncharacterized oxidoreductase MSMEG_2408/MSMEI_2347 OS=Mycolicibacterium smegmatis (strain ATCC 700084 / mc(2)155) OX=246196 GN=MSMEG_2408 PE=1 SV=1 && PF00248:Aldo/keto reductase family
A3925	5281.74	7070.9	4985.97	1231.96	2920.8	2164.74	5779.54	2105.83	1.45643	3.42e-06	3.49e-05	1230	- && - && -
A8692	1635.93	1821.88	1771.35	1009.86	643.875	615.009	1743.05	756.248	1.20498	3.35e-06	3.43e-05	654	- && - && -
A2399	8285.84	9176.43	8414.2	5257.51	3932.95	3606.58	8625.49	4265.68	1.01588	3.35e-06	3.43e-05	2763	- && sp|B6HJ92|KAPA_PENRW Importin subunit alpha OS=Penicillium rubens (strain ATCC 28089 / DSM 1075 / NRRL 1951 / Wisconsin 54-1255) OX=500485 GN=kapA PE=1 SV=1 && PF02826:D-isomer specific 2-hydroxyacid dehydrogenase, NAD binding domain|PF01749:Importin beta binding domain|PF00389:D-isomer specific 2-hydroxyacid dehydrogenase, catalytic domain|PF16186:Atypical Arm repeat|PF00514:Armadillo/beta-…
A0657	62.1382	43.8385	116.831	334.017	238.384	282.699	74.2693	285.033	-1.93834	3.34e-06	3.42e-05	1176	- && - && -
novel.531	18.0766	33.5236	24.7824	0	0	0	25.4608	0	7.40716	3.29e-06	3.38e-05	1749	- && - && -
A1659	282.446	226.929	204.159	37.3058	76.8215	80.3212	237.845	64.8162	1.87382	3.29e-06	3.38e-05	1212	- && sp|J9VH94|PDK1_CRYNH Serine/threonine-protein kinase PDK1 OS=Cryptococcus neoformans var. grubii serotype A (strain H99 / ATCC 208821 / CBS 10515 / FGSC 9487) OX=235443 GN=PDK1 PE=3 SV=2 && PF00069:Protein kinase domain
A5979	440.616	452.568	287.947	123.196	144.139	162.217	393.711	143.184	1.45856	3.29e-06	3.38e-05	912	- && sp|A4RGT4|MEP1_MAGO7 Extracellular metalloprotease MGG_08041 OS=Magnaporthe oryzae (strain 70-15 / ATCC MYA-4617 / FGSC 8958) OX=242507 GN=MGG_08041 PE=3 SV=1 && PF05572:Pregnancy-associated plasma protein-A
A8410	619.122	1023.76	657.322	1999.76	1968.06	1525.32	766.734	1831.05	-1.25638	3.29e-06	3.38e-05	1812	- && - && -
A5573	221.438	349.419	175.837	1040.22	622.492	616.584	248.898	759.766	-1.61087	3.29e-06	3.38e-05	924	- && - && -
novel.2799	51.9701	20.6299	46.0244	162.237	157.603	187.416	39.5415	169.085	-2.09122	3.29e-06	3.38e-05	3276	- && - && PF00250:Forkhead domain
novel.3981	7.90849	12.8937	0	181.323	56.2302	69.2968	6.93406	102.283	-3.89223	3.18e-06	3.28e-05	665	- && - && -
A5165	53.0999	61.8897	61.3658	6.94061	6.3358	0.787463	58.7851	4.68796	3.65607	3.17e-06	3.28e-05	897	- && - && -
A6995	197.712	127.647	106.21	671.504	382.524	371.683	143.857	475.237	-1.72265	3.16e-06	3.27e-05	2535	- && sp|D4AEP7|ALB2_LATSA Albumin-2 OS=Lathyrus sativus OX=3860 PE=1 SV=2 && PF06371:Diaphanous GTPase-binding Domain
A3895	778.422	773.621	764.713	2029.26	1437.43	1448.14	772.252	1638.28	-1.08489	3.16e-06	3.27e-05	3882	- && sp|Q14CX7|NAA25_HUMAN N-alpha-acetyltransferase 25, NatB auxiliary subunit OS=Homo sapiens OX=9606 GN=NAA25 PE=1 SV=1 && PF09797:N-acetyltransferase B complex (NatB) non catalytic subunit|PF07962:Replication Fork Protection Component Swi3
A5087	1472.11	1687.78	1724.14	242.054	738.12	557.524	1628.01	512.566	1.66686	3.14e-06	3.26e-05	1083	- && - && -
A6634	593.137	839.379	560.553	313.195	258.976	230.727	664.356	267.632	1.31169	3.13e-06	3.25e-05	1053	- && sp|Q2HJ41|PRP18_BOVIN Pre-mRNA-splicing factor 18 OS=Bos taurus OX=9913 GN=PRPF18 PE=2 SV=1 && PF08799:pre-mRNA processing factor 4 (PRP4) like|PF02840:Prp18 domain
A9812	105.07	272.057	97.9493	6.94061	35.6389	17.3242	158.359	19.9679	2.98266	3.11e-06	3.23e-05	1593	- && sp|O94491|YC7A_SCHPO Uncharacterized transporter C417.10 OS=Schizosaccharomyces pombe (strain 972 / ATCC 24843) OX=284812 GN=SPCC417.10 PE=3 SV=1 && PF07690:Major Facilitator Superfamily
A7132	340.065	225.639	166.396	1118.31	540.127	714.229	244.033	790.887	-1.69562	3.06e-06	3.18e-05	5349	- && sp|Q9Y767|DPOG_NEUCR DNA polymerase gamma, mitochondrial OS=Neurospora crassa (strain ATCC 24698 / 74-OR23-1A / CBS 708.71 / DSM 1257 / FGSC 987) OX=367110 GN=mip-1 PE=3 SV=2 && PF00476:DNA polymerase family A|PF18136:DNA mitochondrial polymerase exonuclease domain|PF00067:Cytochrome P450
A6445	148.002	88.9664	166.396	37.3058	15.8395	25.1988	134.455	26.1147	2.36809	3.04e-06	3.16e-05	1125	- && sp|P75791|YBIU_ECOLI Uncharacterized protein YbiU OS=Escherichia coli (strain K12) OX=83333 GN=ybiU PE=1 SV=1 && PF07350:Protein of unknown function (DUF1479)
A1147	360.401	502.854	510.989	1531.27	968.585	966.217	458.081	1155.36	-1.33486	3.02e-06	3.14e-05	1950	- && sp|O14217|TOM70_SCHPO Probable mitochondrial import receptor subunit tom70 OS=Schizosaccharomyces pombe (strain 972 / ATCC 24843) OX=284812 GN=tom70 PE=1 SV=1 && -
novel.2655	352.493	381.653	580.615	1147.8	901.267	1189.86	438.254	1079.64	-1.3006	3.01e-06	3.14e-05	1484	- && O14133.3 RecName: Full=Arginyl-tRNA--protein transferase 1; Short=Arginyltransferase 1; Short=R-transferase 1; AltName: Full=Arginine-tRNA--protein transferase 1 && PF04376:Arginine-tRNA-protein transferase, N terminus|PF04377:Arginine-tRNA-protein transferase, C terminus
novel.2518	168.338	79.9408	154.595	13.0136	31.679	27.5612	134.291	24.0846	2.47699	2.91e-06	3.04e-05	556	- && - && -
A4607	73.436	123.779	116.831	19.9542	22.9673	21.2615	104.682	21.3943	2.2891	2.91e-06	3.04e-05	1392	- && - && -
A2195	2075.41	2631.6	2169.05	708.81	1234.69	996.141	2292.02	979.88	1.22565	2.91e-06	3.04e-05	3510	- && - && PF02714:Calcium-dependent channel, 7TM region, putative phosphate
A6777	1212.26	1228.77	1275.7	642.874	657.339	493.739	1238.91	597.984	1.05103	2.86e-06	2.99e-05	1929	- && sp|O23461|ARAK_ARATH L-arabinokinase OS=Arabidopsis thaliana OX=3702 GN=ARA1 PE=1 SV=1 && -
A1391	225.957	242.401	237.203	60.7303	82.3654	92.9207	235.187	78.6721	1.57845	2.85e-06	2.98e-05	399	- && - && -
A3635	4105.64	3570.26	3514.37	2212.32	1621.96	1660.76	3730.09	1831.68	1.0262	2.85e-06	2.98e-05	342	- && sp|Q755R1|SUI1_ASHGO Protein translation factor SUI1 OS=Ashbya gossypii (strain ATCC 10895 / CBS 109.51 / FGSC 9923 / NRRL Y-1056) OX=284811 GN=SUI1A PE=3 SV=1 && PF01253:Translation initiation factor SUI1
A4610	38.4127	9.02558	37.7636	196.94	143.347	147.256	28.4006	162.514	-2.50947	2.82e-06	2.96e-05	1176	- && sp|Q00359|PGLRX_COCCA Exopolygalacturonase OS=Cochliobolus carbonum OX=5017 GN=PGX1 PE=3 SV=1 && PF00295:Glycosyl hydrolases family 28
A9321	157.04	131.516	165.216	6.07303	33.2629	30.7111	151.257	23.349	2.69114	2.8e-06	2.94e-05	1524	- && sp|Q9US44|YIZG_SCHPO Uncharacterized transporter C1002.16c OS=Schizosaccharomyces pombe (strain 972 / ATCC 24843) OX=284812 GN=SPAC1002.16c PE=3 SV=1 && PF07690:Major Facilitator Superfamily
novel.1246	259.85	348.129	172.296	46.8491	83.1573	77.9589	260.092	69.3218	1.90564	2.8e-06	2.94e-05	1966	- && - && -
A2121	1164.81	1062.44	865.022	5767.65	2147.83	2245.85	1030.76	3387.11	-1.71625	2.75e-06	2.89e-05	2112	- && - && -
A0623	211.27	74.7834	206.52	594.29	619.324	506.339	164.191	573.317	-1.80196	2.73e-06	2.87e-05	1692	- && sp|F2Z699|NDH2_YARLI External alternative NADH-ubiquinone oxidoreductase, mitochondrial OS=Yarrowia lipolytica (strain CLIB 122 / E 150) OX=284591 GN=NDH2 PE=1 SV=1 && PF07992:Pyridine nucleotide-disulphide oxidoreductase
A6130	2342.04	2084.91	1912.96	912.69	1112.72	1138.67	2113.3	1054.7	1.00258	2.71e-06	2.86e-05	3525	- && - && -
novel.4145	21.4659	10.3149	44.8443	117.123	186.906	157.493	25.5417	153.84	-2.5864	2.71e-06	2.85e-05	4773	- && - && -
A7676	31.634	27.0767	46.0244	167.442	118.004	151.98	34.9117	145.809	-2.06027	2.7e-06	2.85e-05	2340	- && sp|D4ATR3|A7629_ARTBC Uncharacterized secreted glycosidase ARB_07629 OS=Arthroderma benhamiae (strain ATCC MYA-4681 / CBS 112371) OX=663331 GN=ARB_07629 PE=1 SV=1 && PF17678:Glycosyl hydrolase family 92 N-terminal domain|PF07971:Glycosyl hydrolase family 92
A7617	556.984	591.82	841.42	2780.58	1542.77	1342.62	663.408	1888.66	-1.50923	2.68e-06	2.83e-05	927	- && sp|P50085|PHB2_YEAST Prohibitin-2 OS=Saccharomyces cerevisiae (strain ATCC 204508 / S288c) OX=559292 GN=PHB2 PE=1 SV=2 && PF01145:SPFH domain / Band 7 family
A0052	40.6722	28.3661	151.054	2.60273	6.3358	5.51224	73.3642	4.81692	3.92356	2.66e-06	2.81e-05	657	- && - && -
A4839	1281.18	1690.36	1619.11	844.151	554.382	560.674	1530.22	653.069	1.22864	2.66e-06	2.81e-05	1011	- && - && -
A3360	80.2147	87.677	88.5084	197.807	300.95	270.887	85.4667	256.548	-1.5866	2.65e-06	2.81e-05	1914	- && sp|Q10067|ORC3_SCHPO Origin recognition complex subunit 3 OS=Schizosaccharomyces pombe (strain 972 / ATCC 24843) OX=284812 GN=orc3 PE=1 SV=2 && PF18137:Origin recognition complex winged helix C-terminal
A4016	248.553	328.789	165.216	630.728	679.514	682.731	247.519	664.324	-1.4254	2.64e-06	2.81e-05	786	- && sp|O13658|YBCB_SCHPO Uncharacterized transcriptional regulatory protein C27B12.11c OS=Schizosaccharomyces pombe (strain 972 / ATCC 24843) OX=284812 GN=pi067 PE=1 SV=1 && -
A8967	536.648	554.428	709.247	271.551	273.231	239.389	600.108	261.39	1.19919	2.6e-06	2.76e-05	1863	- && - && PF14033:Protein of unknown function (DUF4246)
novel.742	123.147	233.376	92.0487	10.4109	26.9271	33.0735	149.524	23.4705	2.66678	2.56e-06	2.72e-05	373	- && - && -
A9090	368.31	509.3	486.206	176.118	205.121	165.367	454.605	182.202	1.31855	2.55e-06	2.71e-05	1530	- && sp|O23051|KAO1_ARATH Ent-kaurenoic acid oxidase 1 OS=Arabidopsis thaliana OX=3702 GN=KAO1 PE=1 SV=1 && PF00067:Cytochrome P450
novel.4384	119.757	76.0727	87.3283	225.57	369.06	308.686	94.3861	301.105	-1.67214	2.54e-06	2.71e-05	1597	- && - && -
A2676	1757.94	1937.92	1865.76	4562.58	3468.85	3260.89	1853.87	3764.11	-1.02176	2.53e-06	2.7e-05	1308	- && sp|P53587|SUCB_NEOFR Succinate--CoA ligase [ADP-forming] subunit beta, hydrogenosomal OS=Neocallimastix frontalis OX=4757 GN=SCSB PE=2 SV=2 && PF00549:CoA-ligase|PF08442:ATP-grasp domain
A9062	1120.75	1013.44	1060.92	576.938	487.856	526.813	1065.04	530.536	1.00567	2.51e-06	2.68e-05	1743	- && - && PF00474:Sodium:solute symporter family
novel.3185	268.889	188.248	330.431	2107.34	597.941	685.093	262.523	1130.13	-2.10537	2.49e-06	2.66e-05	5302	- && - && -
A7308	133.315	159.882	179.377	512.737	374.604	366.958	157.524	418.1	-1.40837	2.47e-06	2.65e-05	879	- && sp|P36519|RM07_YEAST 54S ribosomal protein L7, mitochondrial OS=Saccharomyces cerevisiae (strain ATCC 204508 / S288c) OX=559292 GN=MRPL7 PE=1 SV=2 && PF00673:ribosomal L5P family C-terminus
novel.1992	126.536	121.201	211.24	356.574	489.44	527.6	152.992	457.871	-1.5812	2.46e-06	2.63e-05	1968	- && - && PF12937:F-box-like
A6523	902.698	822.617	861.482	462.418	384.9	324.435	862.266	390.584	1.14302	2.43e-06	2.61e-05	435	- && - && PF04190:Protein of unknown function (DUF410)
A6560	271.148	318.474	392.977	692.326	875.924	731.553	327.533	766.601	-1.2271	2.43e-06	2.6e-05	2979	- && - && -
A4080	221.438	198.563	256.084	971.685	502.904	520.513	225.362	665.034	-1.56053	2.42e-06	2.6e-05	1272	- && sp|P16912|KAPC3_DROME cAMP-dependent protein kinase catalytic subunit 3 OS=Drosophila melanogaster OX=7227 GN=Pka-C3 PE=2 SV=2 && PF00069:Protein kinase domain
A5300	20.3361	28.3661	35.4034	167.442	102.165	125.207	28.0352	131.605	-2.23183	2.41e-06	2.58e-05	1953	- && - && -
A3917	84.7339	65.7578	100.31	311.46	239.968	227.577	83.6004	259.668	-1.63324	2.39e-06	2.57e-05	936	- && sp|P0C7N7|RFC2_PHANO Replication factor C subunit 2 OS=Phaeosphaeria nodorum (strain SN15 / ATCC MYA-4574 / FGSC 10173) OX=321614 GN=RFC2 PE=3 SV=1 && PF00004:ATPase family associated with various cellular activities (AAA)|PF08542:Replication factor C C-terminal domain
novel.3844	546.816	318.474	219.501	95.4334	102.957	108.67	361.597	102.353	1.82108	2.38e-06	2.56e-05	2481	- && - && PF12937:F-box-like
A5210	306.172	424.202	357.574	939.585	764.255	766.989	362.649	823.61	-1.18399	2.35e-06	2.53e-05	1608	- && sp|E3QFA7|CLU5D_COLGM Pathogenicity cluster 5 protein d OS=Colletotrichum graminicola (strain M1.001 / M2 / FGSC 10212) OX=645133 GN=CLU5d PE=2 SV=1 && -
novel.898	112.978	144.409	128.632	19.0867	11.0876	37.0108	128.673	22.395	2.5207	2.34e-06	2.52e-05	4682	- && - && -
A0188	91.5126	132.805	97.9493	25.1597	17.4234	24.4114	107.422	22.3315	2.26626	2.31e-06	2.5e-05	1275	- && - && -
novel.2291	227.087	132.805	241.923	44.2464	53.8543	62.9971	200.605	53.6992	1.90128	2.31e-06	2.49e-05	2075	- && - && -
A5347	2143.2	1985.63	1734.76	1076.66	773.759	937.081	1954.53	929.167	1.073	2.3e-06	2.49e-05	3834	- && sp|O94443|YFE9_SCHPO Uncharacterized exonuclease C637.09 OS=Schizosaccharomyces pombe (strain 972 / ATCC 24843) OX=284812 GN=SPAC637.09 PE=3 SV=2 && PF00069:Protein kinase domain
A8237	251.942	545.403	487.386	145.753	140.179	107.095	428.244	131.009	1.70851	2.25e-06	2.44e-05	567	- && - && PF00635:MSP (Major sperm protein) domain
A3634	319.729	355.866	391.797	687.12	842.661	796.125	355.797	775.302	-1.12401	2.24e-06	2.43e-05	1008	- && sp|Q9W2U4|PP4R2_DROME Serine/threonine-protein phosphatase 4 regulatory subunit 2 OS=Drosophila melanogaster OX=7227 GN=PPP4R2r PE=1 SV=2 && PF09184:PPP4R2
A7501	334.416	452.568	387.077	740.042	1088.96	940.231	391.354	923.079	-1.23874	2.2e-06	2.39e-05	1896	- && - && PF04969:CS domain
A3576	63.2679	69.6259	168.756	1224.15	220.961	439.404	100.55	628.172	-2.64268	2.2e-06	2.39e-05	525	- && sp|Q9QYJ7|DS13B_MOUSE Dual specificity protein phosphatase 13 isoform B OS=Mus musculus OX=10090 GN=Dusp13 PE=1 SV=1 && PF00782:Dual specificity phosphatase, catalytic domain
A1059	1028.1	887.085	678.564	389.542	296.198	390.582	864.585	358.774	1.26916	2.17e-06	2.36e-05	546	- && - && PF01926:50S ribosome-binding GTPase
A7107	973.874	948.975	933.469	329.679	434.002	501.614	952.106	421.765	1.17426	2.17e-06	2.36e-05	6123	- && - && -
A6481	31.634	19.3405	27.1426	168.31	121.964	94.4956	26.039	128.256	-2.29589	2.12e-06	2.31e-05	642	- && sp|Q6DRD9|ABHDB_DANRE Protein ABHD11 OS=Danio rerio OX=7955 GN=abhd11 PE=2 SV=1 && PF00561:alpha/beta hydrolase fold
A3420	737.749	845.826	319.81	206.483	194.826	159.068	634.462	186.792	1.7641	2.11e-06	2.3e-05	4272	- && - && -
novel.95	573.931	402.283	658.503	1142.6	1412.09	1285.93	544.905	1280.21	-1.2318	2.1e-06	2.29e-05	2853	- && Q04519.2 RecName: Full=Sphingomyelin phosphodiesterase; AltName: Full=Acid sphingomyelinase; Short=aSMase; Flags: Precursor && -
A6593	82.4743	34.8129	95.5891	287.168	238.384	309.473	70.9588	278.342	-1.9685	2.05e-06	2.24e-05	885	- && - && -
A7869	227.087	225.639	211.24	773.01	483.896	487.44	221.322	581.449	-1.39318	2.03e-06	2.23e-05	1194	- && - && -
novel.422	0	0	0	15.6164	34.8469	53.5475	0	34.6702	-7.29861	2.01e-06	2.2e-05	1498	- && - && -
A6564	1617.85	1638.79	1327.63	844.151	521.911	529.175	1528.09	631.746	1.27466	1.98e-06	2.17e-05	1092	- && sp|P22194|SDS22_SCHPO Protein phosphatase 1 regulatory subunit SDS22 OS=Schizosaccharomyces pombe (strain 972 / ATCC 24843) OX=284812 GN=sds22 PE=1 SV=2 && PF13855:Leucine rich repeat|PF14580:Leucine-rich repeat
A2397	1934.19	2064.28	1718.24	4402.08	3780.09	3301.05	1905.57	3827.74	-1.00629	1.96e-06	2.15e-05	390	- && - && PF02046:Cytochrome c oxidase subunit VIa
A6907	334.416	438.385	424.84	466.756	2807.55	2583.67	399.214	1952.66	-2.29043	1.89e-06	2.07e-05	657	- && - && -
A7277	664.313	500.275	489.747	159.634	242.344	227.577	551.445	209.852	1.39346	1.87e-06	2.05e-05	843	- && sp|Q76NT9|ACCO1_DICDI 1-aminocyclopropane-1-carboxylate oxidase OS=Dictyostelium discoideum OX=44689 GN=aco PE=2 SV=1 && PF03171:2OG-Fe(II) oxygenase superfamily|PF14226:non-haem dioxygenase in morphine synthesis N-terminal
A6922	25.985	45.1279	34.2233	104.109	260.56	161.43	35.1121	175.366	-2.32412	1.86e-06	2.04e-05	519	- && - && -
A2261	436.097	651.131	528.69	1611.09	1142.03	1137.1	538.639	1296.74	-1.26791	1.85e-06	2.04e-05	2880	- && sp|Q09785|GCSP_SCHPO Putative glycine dehydrogenase (decarboxylating), mitochondrial OS=Schizosaccharomyces pombe (strain 972 / ATCC 24843) OX=284812 GN=gcv2 PE=3 SV=2 && PF02347:Glycine cleavage system P-protein
A6551	209.01	223.061	282.047	478.902	849.789	626.033	238.039	651.575	-1.45294	1.84e-06	2.03e-05	1554	- && - && PF12937:F-box-like
novel.1295	118.627	146.988	103.85	24.2921	34.8469	23.6239	123.155	27.5876	2.15681	1.83e-06	2.02e-05	3368	- && - && -
A2206	320.859	321.053	414.219	1121.78	702.481	816.599	352.044	880.286	-1.32188	1.82e-06	2.02e-05	3264	- && sp|A8N339|TRM5_COPC7 tRNA (guanine(37)-N1)-methyltransferase OS=Coprinopsis cinerea (strain Okayama-7 / 130 / ATCC MYA-4618 / FGSC 9003) OX=240176 GN=TRM5 PE=3 SV=2 && PF02475:Met-10+ like-protein|PF13499:EF-hand domain pair|PF00153:Mitochondrial carrier protein|PF00036:EF hand
A7233	31.634	14.1831	38.9437	0	0	0	28.2536	0	7.55965	1.77e-06	1.96e-05	366	- && - && PF18885:Repeat of unknown function (DUF5648)
novel.1165	181.895	112.175	114.471	32.1003	34.8469	26.7737	136.18	31.2403	2.12527	1.77e-06	1.96e-05	1911	- && - && -
novel.2790	138.964	144.409	127.452	430.318	327.877	324.435	136.942	360.877	-1.39788	1.77e-06	1.96e-05	2128	- && - && -
A1758	289.225	230.797	296.208	103.242	63.358	95.283	272.077	87.2942	1.64132	1.76e-06	1.95e-05	1659	- && sp|A0A2H3CNS9|ARMP4_ARMGA Cytochrome P450 monooxygenase ARMGADRAFT_1018417 OS=Armillaria gallica OX=47427 GN=ARMGADRAFT_1018417 PE=1 SV=1 && PF00067:Cytochrome P450
A4260	292.614	464.173	455.523	147.488	145.723	148.831	404.103	147.347	1.45496	1.7e-06	1.89e-05	1176	- && - && -
A5714	1473.24	1050.84	890.985	163.972	468.849	353.571	1138.35	328.797	1.79122	1.65e-06	1.84e-05	2370	- && - && -
A9398	79.0849	41.2598	16.5216	0	0.791975	1.57493	45.6221	0.788967	5.82467	1.64e-06	1.84e-05	783	- && - && -
A4046	855.247	683.365	854.401	2133.37	1520.59	1626.9	797.671	1760.29	-1.14155	1.63e-06	1.82e-05	2307	- && sp|P58405|STRN3_RAT Striatin-3 OS=Rattus norvegicus OX=10116 GN=Strn3 PE=1 SV=2 && PF08232:Striatin family|PF00400:WD domain, G-beta repeat
A6234	70.0466	61.8897	68.4465	321.871	156.811	255.138	66.7943	244.607	-1.87157	1.63e-06	1.82e-05	1524	- && sp|C8VPE5|SDCF_EMENI FAD-dependent monooxygenase sdcF OS=Emericella nidulans (strain FGSC A4 / ATCC 38163 / CBS 112.46 / NRRL 194 / M139) OX=227321 GN=sdcF PE=1 SV=1 && PF08031:Berberine and berberine like|PF01565:FAD binding domain
A8345	1615.59	1891.5	1794.95	9324.71	3616.16	3844.4	1767.35	5595.09	-1.66256	1.62e-06	1.82e-05	1455	- && sp|Q4P3F1|HCS1_USTMA Hydroxymethylglutaryl-CoA synthase OS=Ustilago maydis (strain 521 / FGSC 9021) OX=237631 GN=hcs1 PE=1 SV=1 && PF01154:Hydroxymethylglutaryl-coenzyme A synthase N terminal|PF08540:Hydroxymethylglutaryl-coenzyme A synthase C terminal
A6119	2686.63	2224.16	3029.35	4592.08	6232.05	6110.71	2646.71	5644.95	-1.0927	1.61e-06	1.81e-05	1464	- && - && PF00320:GATA zinc finger
A0858	1152.38	1068.89	1235.58	1953.78	2561.25	2751.4	1152.28	2422.14	-1.07178	1.61e-06	1.8e-05	618	- && - && -
A1720	122.017	145.699	109.75	523.148	324.71	307.898	125.822	385.252	-1.61481	1.57e-06	1.77e-05	2922	- && - && PF10337:Putative ER transporter, 6TM, N-terminal
novel.2964	279.057	353.287	238.383	1569.44	553.59	891.408	290.242	1004.81	-1.79181	1.56e-06	1.75e-05	1637	- && - && -
A7346	158.17	188.248	121.552	43.3788	34.0549	43.3105	155.99	40.2481	1.95439	1.55e-06	1.75e-05	858	- && - && PF12937:F-box-like
A3720	82.4743	23.2086	24.7824	251.597	217.001	238.601	43.4884	235.733	-2.43302	1.52e-06	1.72e-05	849	- && - && -
A0704	294.874	260.452	395.338	552.646	1275.08	1228.44	316.888	1018.72	-1.68464	1.5e-06	1.7e-05	954	- && sp|A0A2G5I8W0|CTB9_CERBT Hydroxylase/desaturase CTB9 OS=Cercospora beticola OX=122368 GN=CTB9 PE=3 SV=1 && -
A2704	392.035	305.58	434.281	1952.05	806.23	933.144	377.299	1230.47	-1.70492	1.46e-06	1.65e-05	417	- && sp|Q4PB04|H32_USTMA Histone H3.2 OS=Ustilago maydis (strain 521 / FGSC 9021) OX=237631 GN=HHT2 PE=3 SV=3 && PF00125:Core histone H2A/H2B/H3/H4
A7416	12.4276	41.2598	63.7261	241.186	225.713	192.928	39.1378	219.942	-2.49282	1.45e-06	1.64e-05	1164	- && sp|P42881|GPT_SCHPO UDP-N-acetylglucosamine--dolichyl-phosphate N-acetylglucosaminephosphotransferase OS=Schizosaccharomyces pombe (strain 972 / ATCC 24843) OX=284812 GN=gpt2 PE=3 SV=1 && PF00953:Glycosyl transferase family 4
A4735	1162.55	795.54	734.03	301.916	335.005	416.568	897.373	351.163	1.35355	1.44e-06	1.63e-05	2262	- && sp|O14031|PGT1_SCHPO Glutathione transporter 1 OS=Schizosaccharomyces pombe (strain 972 / ATCC 24843) OX=284812 GN=pgt1 PE=1 SV=1 && PF03169:OPT oligopeptide transporter protein
A4138	35.0233	34.8129	44.8443	131.872	150.475	162.217	38.2268	148.188	-1.95453	1.43e-06	1.63e-05	675	- && - && -
A8687	249.682	324.921	215.961	19.0867	79.9894	55.1224	263.521	51.3995	2.35527	1.4e-06	1.59e-05	2685	- && - && -
A4132	199.972	179.222	239.563	661.96	437.17	524.45	206.252	541.194	-1.391	1.39e-06	1.58e-05	1299	- && - && PF10358:N-terminal C2 in EEIG1 and EHBP1 proteins
A8807	993.081	1150.12	1076.26	2820.49	1933.21	2183.64	1073.15	2312.44	-1.10761	1.38e-06	1.57e-05	1533	- && sp|O94260|G3BP_SCHPO Putative G3BP-like protein OS=Schizosaccharomyces pombe (strain 972 / ATCC 24843) OX=284812 GN=nxt3 PE=1 SV=1 && PF00076:RNA recognition motif. (a.k.a. RRM, RBD, or RNP domain)|PF02136:Nuclear transport factor 2 (NTF2) domain
novel.4289	366.05	345.551	355.214	107.579	143.347	151.98	355.605	134.302	1.404	1.38e-06	1.57e-05	2581	- && - && -
A4969	198.842	229.508	291.488	505.797	684.266	643.357	239.946	611.14	-1.34912	1.34e-06	1.52e-05	1071	- && - && PF07766:LETM1-like protein
A9949	317.469	185.669	365.835	1181.64	917.898	624.458	289.658	907.998	-1.64733	1.34e-06	1.52e-05	1794	- && sp|P30887|PHO2_YARLI Acid phosphatase OS=Yarrowia lipolytica (strain CLIB 122 / E 150) OX=284591 GN=PHO2 PE=3 SV=2 && PF01975:Survival protein SurE
A5578	1110.58	881.928	901.606	1913.01	1873.81	2059.22	964.704	1948.68	-1.01409	1.31e-06	1.5e-05	1425	- && sp|F1SY71|CY071_POSPM Cytochrome P450 monooxygenase 71 OS=Postia placenta (strain ATCC 44394 / Madison 698-R) OX=561896 GN=CYP071 PE=1 SV=1 && PF00067:Cytochrome P450
A5104	105.07	50.2854	146.334	2.60273	17.4234	4.72478	100.563	8.25032	3.6018	1.31e-06	1.5e-05	1011	- && sp|L7WRQ4|NOTA_ASPVE NmrA-like family domain-containing oxidoreductase notA' OS=Aspergillus versicolor OX=46472 GN=notA' PE=1 SV=1 && PF05368:NmrA-like family
A2404	982.913	915.452	738.75	373.925	437.962	359.083	879.038	390.323	1.17119	1.31e-06	1.5e-05	1446	- && - && -
A9093	573.931	535.088	450.803	150.091	232.841	210.253	519.94	197.728	1.39412	1.24e-06	1.43e-05	2223	- && - && PF00249:Myb-like DNA-binding domain
A4331	1160.29	1601.4	1511.72	3821.67	2793.29	2879.75	1424.47	3164.91	-1.15187	1.24e-06	1.42e-05	1047	- && sp|A0A3B1EFQ1|STR7_STRTC Aldo-keto reductase str7 OS=Strobilurus tenacellus OX=41251 GN=str7 PE=1 SV=1 && PF00248:Aldo/keto reductase family
A4444	0	0	0	66.8034	14.2555	34.6484	0	38.5691	-7.45052	1.24e-06	1.42e-05	705	- && sp|P61517|CAN_ECOLI Carbonic anhydrase 2 OS=Escherichia coli (strain K12) OX=83333 GN=can PE=1 SV=1 && PF00484:Carbonic anhydrase
novel.3192	1134.3	1160.43	1062.1	609.906	430.042	481.927	1118.95	507.292	1.14158	1.23e-06	1.42e-05	1259	- && - && -
A5428	1586.22	1084.36	1502.28	676.709	612.196	522.876	1390.95	603.927	1.20404	1.22e-06	1.41e-05	2676	- && sp|O14306|YE8A_SCHPO Probable inositol polyphosphate 5-phosphatase C9G1.10c OS=Schizosaccharomyces pombe (strain 972 / ATCC 24843) OX=284812 GN=SPAC9G1.10c PE=1 SV=2 && -
A0429	1765.85	1792.22	1509.36	928.306	780.095	749.665	1689.15	819.355	1.04388	1.21e-06	1.4e-05	3141	- && - && -
A3708	710.635	728.493	612.478	1387.25	1335.27	1389.87	683.869	1370.8	-1.00333	1.2e-06	1.39e-05	2493	- && sp|P26659|RAD15_SCHPO General transcription and DNA repair factor IIH helicase subunit XPD OS=Schizosaccharomyces pombe (strain 972 / ATCC 24843) OX=284812 GN=rad15 PE=1 SV=2 && PF06777:Helical and beta-bridge domain|PF13307:Helicase C-terminal domain|PF06733:DEAD_2
A6720	460.952	457.726	559.373	1053.24	1010.56	1030.79	492.684	1031.53	-1.06591	1.2e-06	1.39e-05	726	- && sp|P39598|YWBO_BACSU Uncharacterized protein YwbO OS=Bacillus subtilis (strain 168) OX=224308 GN=ywbO PE=4 SV=1 && PF01323:DSBA-like thioredoxin domain
A2264	201.102	254.006	323.351	1526.93	626.452	652.807	259.486	935.398	-1.84983	1.19e-06	1.38e-05	2178	- && - && -
A5782	2501.34	2993.91	2336.62	1223.28	372.228	393.732	2610.63	663.081	1.97751	1.19e-06	1.38e-05	546	- && - && -
A3537	390.905	509.3	713.968	216.026	174.234	174.817	538.058	188.359	1.51458	1.19e-06	1.38e-05	3645	- && sp|O23273|DNMT4_ARATH DNA (cytosine-5)-methyltransferase 4 OS=Arabidopsis thaliana OX=3702 GN=MET4 PE=1 SV=1 && PF12047:Cytosine specific DNA methyltransferase replication foci domain|PF00145:C-5 cytosine-specific DNA methylase|PF01426:BAH domain
A7621	1894.65	2101.67	1885.82	8164.76	3693.77	4401.92	1960.71	5420.15	-1.46694	1.18e-06	1.37e-05	3966	- && sp|J9VF33|MDR1_CRYNH ABC multidrug transporter MDR1 OS=Cryptococcus neoformans var. grubii serotype A (strain H99 / ATCC 208821 / CBS 10515 / FGSC 9487) OX=235443 GN=MDR1 PE=1 SV=1 && PF00005:ABC transporter|PF00664:ABC transporter transmembrane region
A3677	1826.86	1692.94	1576.63	529.221	898.891	725.254	1698.81	717.789	1.24264	1.16e-06	1.35e-05	354	- && - && PF04248:Domain of unknown function (DUF427)
A5893	292.614	366.181	204.159	63.333	97.4129	89.7708	287.651	83.5056	1.78279	1.15e-06	1.34e-05	1611	- && sp|P27526|PHR_NEUCR Deoxyribodipyrimidine photo-lyase OS=Neurospora crassa (strain ATCC 24698 / 74-OR23-1A / CBS 708.71 / DSM 1257 / FGSC 987) OX=367110 GN=phr PE=3 SV=2 && PF00875:DNA photolyase|PF03441:FAD binding domain of DNA photolyase
A3970	1742.13	1313.87	1629.73	663.696	764.255	780.376	1561.91	736.109	1.08538	1.14e-06	1.33e-05	3957	- && sp|P78621|SEPA_EMENI Cytokinesis protein sepA OS=Emericella nidulans (strain FGSC A4 / ATCC 38163 / CBS 112.46 / NRRL 194 / M139) OX=227321 GN=sepA PE=3 SV=2 && PF06367:Diaphanous FH3 Domain|PF02181:Formin Homology 2 Domain|PF06371:Diaphanous GTPase-binding Domain
novel.3488	1909.34	1591.08	1274.52	818.124	539.335	497.677	1591.65	618.379	1.36436	1.14e-06	1.32e-05	1840	- && - && -
A3555	457.563	502.854	544.032	193.469	182.946	240.176	501.483	205.531	1.28652	1.13e-06	1.32e-05	1869	- && - && -
A6032	180.766	193.405	173.476	32.9679	57.8141	55.1224	182.549	48.6348	1.90593	1.13e-06	1.32e-05	840	- && sp|B2AC45|MEP1_PODAN Extracellular metalloprotease PODANS_2_14170 OS=Podospora anserina (strain S / ATCC MYA-4624 / DSM 980 / FGSC 10383) OX=515849 GN=Pa_2_14170 PE=3 SV=1 && PF05572:Pregnancy-associated plasma protein-A
A4724	214.659	148.277	335.152	679.312	663.675	762.264	232.696	701.75	-1.59161	1.13e-06	1.32e-05	1218	- && sp|P54252|ATX3_HUMAN Ataxin-3 OS=Homo sapiens OX=9606 GN=ATXN3 PE=1 SV=5 && PF02099:Josephin
A3031	266.629	256.584	154.595	62.4655	64.9419	66.9344	225.936	64.7806	1.80195	1.12e-06	1.31e-05	2403	- && sp|P43067|ADH1_CANAX Alcohol dehydrogenase 1 OS=Candida albicans OX=5476 GN=ADH1 PE=1 SV=1 && PF00107:Zinc-binding dehydrogenase|PF13450:NAD(P)-binding Rossmann-like domain
A4574	900.438	635.659	581.795	1491.36	1718.58	1663.12	705.964	1624.36	-1.20187	1.12e-06	1.31e-05	2226	- && sp|Q09702|NRD1_SCHPO Negative regulator of differentiation 1 OS=Schizosaccharomyces pombe (strain 972 / ATCC 24843) OX=284812 GN=nrd1 PE=1 SV=1 && PF00076:RNA recognition motif. (a.k.a. RRM, RBD, or RNP domain)
A3340	2484.4	3277.57	2444.01	1431.5	754.752	688.243	2735.33	958.165	1.51358	1.11e-06	1.3e-05	1275	- && - && PF13640:2OG-Fe(II) oxygenase superfamily
A8045	240.644	203.72	322.171	2063.1	618.532	670.919	255.512	1117.52	-2.12837	1.07e-06	1.26e-05	420	- && sp|Q4PB04|H32_USTMA Histone H3.2 OS=Ustilago maydis (strain 521 / FGSC 9021) OX=237631 GN=HHT2 PE=3 SV=3 && PF00125:Core histone H2A/H2B/H3/H4
A0422	144.612	143.12	148.694	43.3788	33.2629	39.3732	145.475	38.6716	1.91244	1.07e-06	1.25e-05	1014	- && sp|A0A3B1EFQ1|STR7_STRTC Aldo-keto reductase str7 OS=Strobilurus tenacellus OX=41251 GN=str7 PE=1 SV=1 && PF00248:Aldo/keto reductase family
A7183	744.528	550.56	593.596	243.789	281.943	272.462	629.562	266.065	1.2427	1.06e-06	1.24e-05	2538	- && - && -
A2849	166.078	171.486	109.75	579.541	369.06	403.969	149.105	450.857	-1.59645	1.06e-06	1.24e-05	978	- && - && -
A3538	331.027	295.265	431.921	1030.68	772.175	800.85	352.738	867.902	-1.29839	1.05e-06	1.24e-05	2382	- && sp|O75001|MCM7_SCHPO DNA replication licensing factor mcm7 OS=Schizosaccharomyces pombe (strain 972 / ATCC 24843) OX=284812 GN=mcm7 PE=1 SV=1 && PF17207:MCM OB domain|PF00493:MCM P-loop domain|PF14551:MCM N-terminal domain|PF17855:MCM AAA-lid domain
A9059	526.48	564.743	528.69	254.2	241.552	218.915	539.971	238.222	1.1807	1.04e-06	1.23e-05	1479	- && sp|Q12563|MNS1B_ASPPH Mannosyl-oligosaccharide alpha-1,2-mannosidase 1B OS=Aspergillus phoenicis OX=5063 GN=mns1B PE=2 SV=1 && PF01532:Glycosyl hydrolase family 47
A5968	3215.37	3696.62	3199.28	1913.01	1474.66	1297.74	3370.42	1561.8	1.10982	1.02e-06	1.21e-05	1365	- && sp|Q9V345|CSN4_DROME COP9 signalosome complex subunit 4 OS=Drosophila melanogaster OX=7227 GN=CSN4 PE=1 SV=1 && PF01399:PCI domain
A9432	888.011	798.119	835.519	437.258	262.936	303.173	840.55	334.456	1.33024	9.99e-07	1.18e-05	5394	- && sp|Q9UTL9|YIV5_SCHPO Uncharacterized ATP-dependent helicase C144.05 OS=Schizosaccharomyces pombe (strain 972 / ATCC 24843) OX=284812 GN=SPAC144.05 PE=3 SV=1 && PF00176:SNF2 family N-terminal domain
A5730	116.368	101.86	151.054	701.869	302.534	364.595	123.094	456.333	-1.88934	9.55e-07	1.13e-05	2064	- && - && -
A4998	38135.9	31396.1	31793.4	5596.73	14722.8	13186.1	33775.1	11168.5	1.5965	9.44e-07	1.12e-05	1050	- && - && PF11901:Protein of unknown function (DUF3421)
A3375	6287.25	4435.43	3916.79	2264.37	2221.49	2024.57	4879.82	2170.14	1.16912	9.42e-07	1.12e-05	3477	- && sp|Q54YD9|FOL1_DICDI Folic acid synthesis protein FOL1 OS=Dictyostelium discoideum OX=44689 GN=fol1 PE=3 SV=1 && PF00809:Pterin binding enzyme|PF01018:GTP1/OBG|PF01926:50S ribosome-binding GTPase|PF04758:Ribosomal protein S30|PF01288:7,8-dihydro-6-hydroxymethylpterin-pyrophosphokinase (HPPK)
A8202	154.78	193.405	153.415	387.806	413.411	526.025	167.2	442.414	-1.40499	9.35e-07	1.11e-05	1365	- && sp|Q5R4D6|LEO1_PONAB RNA polymerase-associated protein LEO1 OS=Pongo abelii OX=9601 GN=LEO1 PE=2 SV=1 && PF04004:Leo1-like protein
A8892	3440.19	2822.43	2932.58	1723.87	1207.76	1196.16	3065.07	1375.93	1.15574	8.97e-07	1.07e-05	4275	- && - && PF05729:NACHT domain|PF02002:TFIIE alpha subunit
A5063	231.606	214.035	313.91	813.786	606.652	581.148	253.184	667.196	-1.39731	8.94e-07	1.07e-05	1137	- && sp|Q8H184|PT106_ARATH Probable sugar phosphate/phosphate translocator At1g06470 OS=Arabidopsis thaliana OX=3702 GN=At1g06470 PE=2 SV=1 && PF03151:Triose-phosphate Transporter family
A3853	1599.78	2008.84	1809.11	988.169	715.945	719.741	1805.91	807.952	1.16052	8.9e-07	1.06e-05	3507	- && sp|Q86UV5|UBP48_HUMAN Ubiquitin carboxyl-terminal hydrolase 48 OS=Homo sapiens OX=9606 GN=USP48 PE=1 SV=1 && PF00240:Ubiquitin family|PF00443:Ubiquitin carboxyl-terminal hydrolase
A6547	164.949	174.065	230.122	59.8627	30.887	18.8991	189.712	36.5496	2.37967	8.62e-07	1.03e-05	375	- && - && -
A0866	259.85	292.687	257.264	48.5843	98.9968	83.4711	269.934	77.0174	1.80739	8.56e-07	1.02e-05	1500	- && - && -
A5526	67.7871	130.226	81.4277	14.7488	14.2555	14.9618	93.147	14.6554	2.66658	8.46e-07	1.01e-05	1407	- && - && -
A0757	103.94	58.0216	64.9062	6.07303	3.95987	12.5994	75.6226	7.54411	3.32339	8.17e-07	9.78e-06	657	- && - && -
A8414	273.408	268.189	193.538	646.344	685.058	531.538	245.045	620.98	-1.3416	8.15e-07	9.77e-06	4527	- && - && -
A7820	154.78	152.145	200.619	54.6573	35.6389	40.1606	169.182	43.4856	1.96196	8.02e-07	9.62e-06	1611	- && - && PF12937:F-box-like
A6822	428.188	611.161	503.908	1495.7	1029.57	1204.82	514.419	1243.36	-1.27366	7.97e-07	9.57e-06	612	- && - && -
A3044	56.4892	88.9664	74.3471	356.574	232.049	211.828	73.2676	266.817	-1.86621	7.57e-07	9.11e-06	1806	- && - && PF00067:Cytochrome P450
A2864	1422.4	1794.8	1604.95	757.394	831.573	748.09	1607.38	779.019	1.04477	7.46e-07	8.99e-06	420	- && - && PF05348:Proteasome maturation factor UMP1
A1461	537.778	593.109	646.701	45.9815	188.49	160.642	592.529	131.705	2.16825	7.21e-07	8.69e-06	1674	- && - && -
novel.2817	480.158	330.078	361.114	79.817	136.22	144.106	390.45	120.047	1.70075	7.18e-07	8.67e-06	4210	- && Q551B5.1 RecName: Full=WD repeat-containing protein mio && -
A3476	257.591	217.903	274.966	701.001	547.254	575.636	250.153	607.964	-1.28037	7.17e-07	8.67e-06	2427	- && - && PF10373:Est1 DNA/RNA binding domain|PF10374:Telomerase activating protein Est1
A3729	175.117	110.886	88.5084	385.204	379.356	426.018	124.837	396.859	-1.66715	7.16e-07	8.66e-06	2868	- && sp|P17120|BIMC_EMENI Kinesin-like protein bimC OS=Emericella nidulans (strain FGSC A4 / ATCC 38163 / CBS 112.46 / NRRL 194 / M139) OX=227321 GN=bimC PE=2 SV=2 && PF00225:Kinesin motor domain
A7083	212.4	251.427	169.936	53.7897	69.6938	60.6347	211.254	61.3727	1.78204	7.13e-07	8.64e-06	1596	- && - && -
A2178	752.437	754.28	809.557	393.012	327.877	338.609	772.091	353.166	1.12876	7.08e-07	8.58e-06	4014	- && sp|P0C7L7|YUM14_USTMA Putative DEAH-box ATP-dependent helicase UM11114 OS=Ustilago maydis (strain 521 / FGSC 9021) OX=237631 GN=UMAG_11114 PE=3 SV=1 && PF00270:DEAD/DEAH box helicase|PF07717:Oligonucleotide/oligosaccharide-binding (OB)-fold|PF00271:Helicase conserved C-terminal domain|PF04408:Helicase associated domain (HA2)
A4116	955.798	1079.2	926.388	468.491	494.984	400.819	987.129	454.765	1.11804	7.02e-07	8.52e-06	1860	- && sp|Q9LU46|RH35_ARATH DEAD-box ATP-dependent RNA helicase 35 OS=Arabidopsis thaliana OX=3702 GN=RH35 PE=2 SV=1 && PF00271:Helicase conserved C-terminal domain|PF00270:DEAD/DEAH box helicase
A1322	29.3744	25.7874	132.173	514.473	334.213	377.982	62.4448	408.889	-2.70967	6.96e-07	8.46e-06	636	- && sp|Q9V3P0|PRDX1_DROME Peroxiredoxin 1 OS=Drosophila melanogaster OX=7227 GN=Jafrac1 PE=1 SV=1 && PF00578:AhpC/TSA family|PF10417:C-terminal domain of 1-Cys peroxiredoxin
A7542	2452.76	2279.6	2735.5	254.2	845.829	875.659	2489.29	658.563	1.91803	6.94e-07	8.44e-06	909	- && sp|A8NSD1|THI4_COPC7 Thiamine thiazole synthase OS=Coprinopsis cinerea (strain Okayama-7 / 130 / ATCC MYA-4618 / FGSC 9003) OX=240176 GN=CC1G_04976 PE=3 SV=2 && PF01946:Thi4 family
A6290	333.286	395.836	287.947	58.1276	133.052	87.4084	339.023	92.8626	1.86656	6.9e-07	8.41e-06	1749	- && sp|Q54EW2|Y9130_DICDI Putative bifunctional amine oxidase DDB_G0291301 OS=Dictyostelium discoideum OX=44689 GN=DDB_G0291301 PE=1 SV=1 && PF01593:Flavin containing amine oxidoreductase
A9791	237.255	157.303	154.595	497.121	569.43	452.791	183.051	506.447	-1.46697	6.9e-07	8.41e-06	1644	- && sp|O13833|CID1_SCHPO Terminal uridylyltransferase cid1 OS=Schizosaccharomyces pombe (strain 972 / ATCC 24843) OX=284812 GN=cid1 PE=1 SV=2 && PF19088:TUTase nucleotidyltransferase domain|PF03828:Cid1 family poly A polymerase
A4118	3301.23	3719.83	2482.96	1203.33	1503.96	1504.05	3168	1403.78	1.1741	6.87e-07	8.39e-06	1587	- && sp|P55809|SCOT1_HUMAN Succinyl-CoA:3-ketoacid coenzyme A transferase 1, mitochondrial OS=Homo sapiens OX=9606 GN=OXCT1 PE=1 SV=1 && PF01144:Coenzyme A transferase
A1298	119.757	36.1023	69.6266	638.536	259.768	302.386	75.162	400.23	-2.40929	6.87e-07	8.39e-06	1686	- && - && -
A9015	946.76	1208.14	1409.05	4412.49	2550.16	2581.3	1187.98	3181.32	-1.42111	6.85e-07	8.38e-06	450	- && sp|P78567|H2B_AGABI Histone H2B OS=Agaricus bisporus OX=5341 GN=htbA PE=2 SV=3 && PF00125:Core histone H2A/H2B/H3/H4
A3579	578.45	644.684	798.936	1533.01	1553.06	1349.71	674.023	1478.59	-1.13337	6.83e-07	8.37e-06	2385	- && sp|B8N0F1|ASAE_ASPFN MFS transporter asaE OS=Aspergillus flavus (strain ATCC 200026 / FGSC A1120 / NRRL 3357 / JCM 12722 / SRRC 167) OX=332952 GN=asaE PE=2 SV=1 && PF07690:Major Facilitator Superfamily
A1003	1130.91	996.682	1180.11	526.619	528.247	543.35	1102.57	532.738	1.0495	6.82e-07	8.36e-06	3771	- && sp|A0A1U8QTJ9|CICA_EMENI ABC-type transporter cicA OS=Emericella nidulans (strain FGSC A4 / ATCC 38163 / CBS 112.46 / NRRL 194 / M139) OX=227321 GN=cicA PE=1 SV=1 && PF00664:ABC transporter transmembrane region|PF00005:ABC transporter
A4794	361.531	274.635	368.195	123.196	114.836	125.994	334.787	121.342	1.46478	6.67e-07	8.18e-06	1434	- && - && -
A9385	234.995	207.588	267.885	496.253	643.083	622.096	236.823	587.144	-1.3096	6.55e-07	8.05e-06	2265	- && - && -
A1161	323.118	357.155	415.399	1222.41	822.07	780.376	365.224	941.62	-1.36622	6.42e-07	7.89e-06	2295	- && sp|P49412|PRIB_LENED Protein priB OS=Lentinula edodes OX=5353 GN=priB PE=2 SV=1 && PF04082:Fungal specific transcription factor domain
A8499	63.2679	132.805	118.011	353.971	399.947	318.135	104.695	357.351	-1.77352	6.39e-07	7.87e-06	762	- && - && -
novel.4054	194.323	150.856	102.67	19.9542	40.3907	23.6239	149.283	27.9896	2.41338	6.34e-07	7.81e-06	876	- && - && -
A1616	1475.5	1458.28	1046.76	646.344	426.082	527.6	1326.84	533.342	1.31511	6.27e-07	7.74e-06	2172	- && sp|O59826|KCAB_SCHPO Putative voltage-gated potassium channel subunit beta OS=Schizosaccharomyces pombe (strain 972 / ATCC 24843) OX=284812 GN=SPCC965.06 PE=3 SV=1 && PF00248:Aldo/keto reductase family|PF09451:Autophagy-related protein 27
A4621	1098.15	881.928	787.135	249.862	392.819	399.244	922.404	347.308	1.40879	6.2e-07	7.66e-06	1044	- && - && -
A7020	148.002	118.622	119.191	323.606	376.188	346.484	128.605	348.759	-1.43847	6.19e-07	7.65e-06	1296	- && - && -
A2693	56.4892	33.5236	18.8818	110.182	310.454	256.713	36.2982	225.783	-2.63518	6.19e-07	7.65e-06	318	- && - && -
A6710	620.252	852.272	490.927	73.744	211.457	200.016	654.484	161.739	2.01541	6.14e-07	7.61e-06	2223	- && sp|D4D8U6|CTSD_TRIVH Probable aspartic-type endopeptidase CTSD OS=Trichophyton verrucosum (strain HKI 0517) OX=663202 GN=CTSD PE=3 SV=1 && PF00026:Eukaryotic aspartyl protease
A3929	238.385	288.819	197.079	764.334	743.664	496.889	241.427	668.296	-1.46944	5.81e-07	7.21e-06	1605	- && - && -
A3982	3145.32	2403.38	2256.37	949.996	1302.01	1168.6	2601.69	1140.2	1.19012	5.69e-07	7.06e-06	2541	- && sp|P0CO94|CEF1_CRYNJ Pre-mRNA-splicing factor CEF1 OS=Cryptococcus neoformans var. neoformans serotype D (strain JEC21 / ATCC MYA-565) OX=214684 GN=CEF1 PE=3 SV=1 && PF13921:Myb-like DNA-binding domain|PF11831:pre-mRNA splicing factor component
novel.4122	632.679	829.064	715.148	347.898	285.111	245.689	725.63	292.899	1.30902	5.67e-07	7.05e-06	7753	- && P54678.2 RecName: Full=Calcium-transporting ATPase PAT1 && PF00689:Cation transporting ATPase, C-terminus
A5328	427.059	292.687	254.904	91.9631	112.46	102.37	324.883	102.265	1.66769	5.55e-07	6.92e-06	5073	- && sp|A2QA64|BGALB_ASPNC Probable beta-galactosidase B OS=Aspergillus niger (strain CBS 513.88 / FGSC A1513) OX=425011 GN=lacB PE=3 SV=2 && PF13363:Beta-galactosidase, domain 3|PF13364:Beta-galactosidase jelly roll domain|PF01301:Glycosyl hydrolases family 35|PF10435:Beta-galactosidase, domain 2
novel.279	232.736	159.882	173.476	58.9952	36.4308	23.6239	188.698	39.6833	2.25305	5.52e-07	6.88e-06	1155	- && - && -
A3795	152.521	235.954	224.221	539.632	507.656	575.636	204.232	540.975	-1.40654	5.49e-07	6.86e-06	3351	- && sp|Q6NU40|CTF18_XENLA Chromosome transmission fidelity protein 18 homolog OS=Xenopus laevis OX=8355 GN=chtf18 PE=2 SV=1 && PF00004:ATPase family associated with various cellular activities (AAA)
A2328	481.288	489.96	594.776	1295.29	1183.21	1015.83	522.008	1164.78	-1.15775	5.43e-07	6.79e-06	1398	- && sp|Q9D8W5|PSD12_MOUSE 26S proteasome non-ATPase regulatory subunit 12 OS=Mus musculus OX=10090 GN=Psmd12 PE=1 SV=4 && PF01399:PCI domain
novel.2960	122.017	134.094	134.533	352.236	328.669	344.121	130.215	341.676	-1.39208	5.22e-07	6.54e-06	1214	- && - && -
A1118	33.8935	82.5196	63.7261	0	3.1679	4.72478	60.0464	2.63089	4.49185	5.21e-07	6.52e-06	669	- && - && -
A9003	123.147	99.2814	115.651	987.301	294.615	344.121	112.693	542.012	-2.26503	4.96e-07	6.22e-06	1638	- && sp|Q6TU48|MAOX_DICDI NADP-dependent malic enzyme OS=Dictyostelium discoideum OX=44689 GN=malA PE=2 SV=1 && PF03949:Malic enzyme, NAD binding domain|PF00390:Malic enzyme, N-terminal domain
novel.112	1382.86	1440.22	1802.03	432.053	699.314	687.455	1541.7	606.274	1.34615	4.85e-07	6.09e-06	697	- && Q32P66.1 RecName: Full=UPF0587 protein C1orf123 homolog && -
A4762	354.752	295.265	230.122	983.831	673.178	722.104	293.38	793.038	-1.43415	4.81e-07	6.05e-06	1611	- && - && PF05653:Magnesium transporter NIPA
A3519	327.638	408.73	217.141	52.9221	101.373	89.7708	317.836	81.3552	1.96415	4.72e-07	5.94e-06	2433	- && sp|Q76CY8|PAIR2_ORYSJ Meiosis-specific protein PAIR2 OS=Oryza sativa subsp. japonica OX=39947 GN=PAIR2 PE=2 SV=1 && PF02301:HORMA domain
A1060	827.002	606.003	503.908	220.364	258.976	242.539	645.638	240.626	1.42399	4.54e-07	5.72e-06	1992	- && - && PF01926:50S ribosome-binding GTPase
A5707	1360.26	1485.35	1267.44	381.733	667.635	570.123	1371.02	539.83	1.34422	4.52e-07	5.7e-06	972	- && sp|Q9UPW0|FOXJ3_HUMAN Forkhead box protein J3 OS=Homo sapiens OX=9606 GN=FOXJ3 PE=1 SV=2 && PF00250:Forkhead domain
A2664	1012.29	1111.44	1250.92	2930.67	2193.77	2258.44	1124.88	2460.96	-1.12941	4.48e-07	5.66e-06	1359	- && - && -
novel.326	3701.17	4577.26	4209.46	7157.5	10671.1	9875.58	4162.63	9234.71	-1.14965	4.41e-07	5.57e-06	4318	- && - && -
A4913	2068.64	2172.59	2492.4	998.58	1195.88	1074.89	2244.54	1089.78	1.04229	4.24e-07	5.37e-06	2352	- && - && -
A2974	540.037	486.092	381.176	1021.14	1129.36	1075.67	469.102	1075.39	-1.19684	4.12e-07	5.22e-06	1086	- && sp|Q03392|PCNA_SCHPO Proliferating cell nuclear antigen OS=Schizosaccharomyces pombe (strain 972 / ATCC 24843) OX=284812 GN=pcn1 PE=1 SV=1 && PF02747:Proliferating cell nuclear antigen, C-terminal domain|PF00705:Proliferating cell nuclear antigen, N-terminal domain
A3311	2499.08	3841.03	2200.91	724.426	1187.17	1129.22	2847.01	1013.61	1.48966	4.1e-07	5.21e-06	990	- && sp|P47818|CCC1_YEAST Protein CCC1 OS=Saccharomyces cerevisiae (strain ATCC 204508 / S288c) OX=559292 GN=CCC1 PE=1 SV=1 && PF01988:VIT family
novel.176	422.539	341.683	370.555	1057.58	841.077	789.826	378.259	896.159	-1.24373	4.09e-07	5.2e-06	9913	- && P45444.2 RecName: Full=Dynein heavy chain, cytoplasmic; AltName: Full=Dynein heavy chain, cytosolic; Short=DYHC && PF12937:F-box-like|PF00106:short chain dehydrogenase
A2464	497.105	426.781	343.413	1325.66	991.552	913.457	422.433	1076.89	-1.34974	3.96e-07	5.04e-06	3825	- && - && PF02141:DENN (AEX-3) domain
A2345	521.961	705.284	631.36	1198.99	1537.22	1550.52	619.535	1428.91	-1.20619	3.95e-07	5.03e-06	792	- && - && -
A7675	1344.44	1561.43	1157.69	632.463	506.072	331.522	1354.52	490.019	1.46715	3.83e-07	4.89e-06	222	- && sp|E1VBT6|GFAL_HALED Putative glutathione-dependent formaldehyde-activating enzyme OS=Halomonas elongata (strain ATCC 33173 / DSM 2581 / NBRC 15536 / NCIMB 2198 / 1H9) OX=768066 GN=HELO_2322 PE=3 SV=1 && -
A4247	1194.18	1101.12	827.259	484.107	413.411	412.631	1040.85	436.716	1.25322	3.71e-07	4.74e-06	1158	- && - && -
A6512	101.681	51.5747	66.0863	2.60273	10.2957	4.72478	73.1139	5.87439	3.63102	3.67e-07	4.69e-06	585	- && sp|A0A2H3CNY6|ARMP1_ARMGA Cytochrome P450 monooxygenase ARMGADRAFT_974139 OS=Armillaria gallica OX=47427 GN=ARMGADRAFT_974139 PE=1 SV=1 && PF00067:Cytochrome P450
A3928	351.363	219.193	507.448	2625.28	946.41	1092.21	359.335	1554.64	-2.1126	3.65e-07	4.67e-06	834	- && - && PF00538:linker histone H1 and H5 family
A2978	1579.44	888.375	1200.17	498.856	464.889	452.791	1222.66	472.179	1.37304	3.56e-07	4.56e-06	5016	- && sp|P39992|YEC3_YEAST Uncharacterized protein YEL023C OS=Saccharomyces cerevisiae (strain ATCC 204508 / S288c) OX=559292 GN=YEL023C PE=4 SV=1 && PF09994:Uncharacterized alpha/beta hydrolase domain (DUF2235)
A2467	423.669	386.81	308.009	873.649	928.194	815.812	372.83	872.552	-1.22663	3.53e-07	4.53e-06	2853	- && sp|Q0VCK5|AP2A2_BOVIN AP-2 complex subunit alpha-2 OS=Bos taurus OX=9913 GN=AP2A2 PE=1 SV=1 && PF01602:Adaptin N terminal region|PF02296:Alpha adaptin AP2, C-terminal domain|PF02883:Adaptin C-terminal domain
A7856	177.376	190.827	128.632	393.012	541.711	482.715	165.612	472.479	-1.51323	3.52e-07	4.52e-06	501	- && - && PF02656:Domain of unknown function (DUF202)
A6977	474.51	473.198	582.975	1024.61	1515.84	1169.38	510.228	1236.61	-1.2772	3.49e-07	4.49e-06	1662	- && - && PF11951:Fungal specific transcription factor domain
A2446	1930.8	2019.15	2401.53	1033.28	1075.5	950.468	2117.16	1019.75	1.05394	3.48e-07	4.48e-06	834	- && - && -
A2719	162.689	243.691	122.732	509.267	537.751	569.336	176.37	538.785	-1.61282	3.44e-07	4.43e-06	1143	- && sp|P37965|GLPQ_BACSU Glycerophosphodiester phosphodiesterase OS=Bacillus subtilis (strain 168) OX=224308 GN=glpQ PE=1 SV=1 && PF03009:Glycerophosphoryl diester phosphodiesterase family
A1213	33023.6	26045.2	33367.7	56566	68158.1	63988.5	30812.2	62904.2	-1.02965	3.41e-07	4.4e-06	342	- && sp|P04158|SC1_SCHCO Fruiting body protein SC1 OS=Schizophyllum commune OX=5334 GN=SC1 PE=2 SV=2 && PF01185:Fungal hydrophobin
A5591	245.163	384.232	461.424	1044.56	962.249	965.43	363.606	990.747	-1.44661	3.35e-07	4.32e-06	918	- && sp|Q8J2Q2|FUM18_GIBM7 Sphingosine N-acyltransferase-like protein FUM18 OS=Gibberella moniliformis (strain M3125 / FGSC 7600) OX=334819 GN=FUM18 PE=3 SV=1 && PF03798:TLC domain
A4168	671.092	665.314	754.092	327.076	233.632	296.086	696.833	285.598	1.28726	3.32e-07	4.29e-06	678	- && sp|O74758|PXP2_SCHPO Peroxisomal protein 2 OS=Schizosaccharomyces pombe (strain 972 / ATCC 24843) OX=284812 GN=SPBC17D11.03c PE=3 SV=1 && PF02627:Carboxymuconolactone decarboxylase family
A1745	715.154	749.123	801.296	205.616	266.103	362.233	755.191	277.984	1.44119	3.27e-07	4.23e-06	807	- && - && -
A8863	2684.37	2818.56	3322.02	1588.53	1277.45	1270.18	2941.65	1378.72	1.09342	3.19e-07	4.14e-06	966	- && sp|A0A443HJZ3|VDTF1_BYSSP Short-chain dehydrogenase/reductase VdtF OS=Byssochlamys spectabilis OX=264951 GN=VdtF PE=1 SV=1 && PF00106:short chain dehydrogenase
A2297	64.3977	104.439	61.3658	361.779	258.976	238.601	76.7341	286.452	-1.90278	3.16e-07	4.1e-06	462	- && - && PF01124:MAPEG family
A1586	1101.54	923.188	680.925	2213.19	2177.93	2004.09	901.884	2131.74	-1.24089	3.09e-07	4.01e-06	1164	- && sp|E9QT42|FTRA_ASPFU High affinity iron permease ftrA OS=Neosartorya fumigata (strain ATCC MYA-4609 / Af293 / CBS 101355 / FGSC A1100) OX=330879 GN=ftrA PE=2 SV=1 && PF03239:Iron permease FTR1 family
A5298	180.766	185.669	154.595	445.934	407.075	490.59	173.676	447.866	-1.36696	3.07e-07	3.99e-06	645	- && sp|Q6K953|GRXC4_ORYSJ Glutaredoxin-C4, chloroplastic OS=Oryza sativa subsp. japonica OX=39947 GN=GRXC4 PE=3 SV=1 && PF00462:Glutaredoxin
A3371	2307.02	3372.99	3332.64	5528.19	8815.47	8617.21	3004.21	7653.62	-1.34926	3.06e-07	3.98e-06	687	- && - && PF10342:Ser-Thr-rich glycosyl-phosphatidyl-inositol-anchored membrane family
A0936	13.5574	25.7874	40.1238	559.587	49.8944	292.936	26.4895	300.806	-3.50612	3.06e-07	3.98e-06	1119	- && - && -
A3102	789.719	675.629	440.182	227.305	220.961	222.852	635.177	223.706	1.50566	3e-07	3.91e-06	1416	- && sp|F1SY68|CY067_POSPM Cytochrome P450 monooxygenase 67 OS=Postia placenta (strain ATCC 44394 / Madison 698-R) OX=561896 GN=CYP067 PE=2 SV=1 && PF00067:Cytochrome P450
novel.2794	690.298	968.316	662.043	321.003	315.206	281.912	773.552	306.04	1.33748	2.96e-07	3.87e-06	444	- && - && -
A5982	256.461	367.47	284.407	27.7624	73.6536	88.1959	302.779	63.204	2.25749	2.9e-07	3.79e-06	1566	- && sp|P13860|GUX1_PHACH Exoglucanase 1 OS=Phanerochaete chrysosporium OX=5306 GN=CBH1 PE=2 SV=1 && PF00734:Fungal cellulose binding domain|PF00840:Glycosyl hydrolase family 7
A9470	84.7339	95.4133	122.732	17.3515	16.6315	18.8991	100.96	17.6274	2.51761	2.85e-07	3.74e-06	840	- && - && -
A8142	117.498	220.482	142.794	423.377	598.733	518.938	160.258	513.683	-1.68269	2.76e-07	3.62e-06	558	- && - && PF08552:Inositolphosphorylceramide synthase subunit Kei1
A5106	373.959	349.419	500.368	150.958	152.059	120.482	407.915	141.166	1.53139	2.73e-07	3.59e-06	246	- && - && -
A1202	941.111	1513.72	1216.7	5260.98	3361.93	2482.87	1223.84	3701.93	-1.59701	2.72e-07	3.58e-06	993	- && sp|Q9UUH4|MSMO_SCHPO Methylsterol monooxygenase OS=Schizosaccharomyces pombe (strain 972 / ATCC 24843) OX=284812 GN=erg25 PE=3 SV=1 && PF04116:Fatty acid hydroxylase superfamily
A5744	536.648	658.867	810.737	1146.94	2925.55	3077.41	668.751	2383.3	-1.83357	2.71e-07	3.57e-06	822	- && - && -
A8147	3579.16	4557.92	4274.37	17180.6	9128.3	8710.13	4137.15	11673	-1.49648	2.67e-07	3.52e-06	1623	- && sp|P37211|ATPA_NEUCR ATP synthase subunit alpha, mitochondrial OS=Neurospora crassa (strain ATCC 24698 / 74-OR23-1A / CBS 708.71 / DSM 1257 / FGSC 987) OX=367110 GN=atp-1 PE=3 SV=1 && PF02874:ATP synthase alpha/beta family, beta-barrel domain|PF00006:ATP synthase alpha/beta family, nucleotide-binding domain|PF00306:ATP synthase alpha/beta chain, C terminal domain
A7420	320.859	198.563	226.582	671.504	669.218	649.657	248.668	663.46	-1.41452	2.64e-07	3.48e-06	1875	- && sp|Q4P647|POB3_USTMA FACT complex subunit POB3 OS=Ustilago maydis (strain 521 / FGSC 9021) OX=237631 GN=POB3 PE=3 SV=1 && PF08512:Histone chaperone Rttp106-like|PF03531:Structure-specific recognition protein (SSRP1)|PF17292:POB3-like N-terminal PH domain
A4993	132.185	60.6003	173.476	4.33788	15.8395	17.3242	122.087	12.5005	3.28266	2.58e-07	3.4e-06	1635	- && sp|A0A2H3CNS9|ARMP4_ARMGA Cytochrome P450 monooxygenase ARMGADRAFT_1018417 OS=Armillaria gallica OX=47427 GN=ARMGADRAFT_1018417 PE=1 SV=1 && PF00067:Cytochrome P450
novel.1372	146.872	119.911	77.8874	24.2921	10.2957	14.9618	114.89	16.5165	2.80297	2.54e-07	3.36e-06	2632	- && - && PF17667:Fungal protein kinase
A6502	364.92	397.125	328.071	26.8949	95.0369	96.858	363.372	72.9299	2.31461	2.52e-07	3.34e-06	1227	- && sp|O34714|OXDC_BACSU Oxalate decarboxylase OxdC OS=Bacillus subtilis (strain 168) OX=224308 GN=oxdC PE=1 SV=1 && PF00190:Cupin
A6170	210.14	263.031	230.122	45.114	83.9493	47.2478	234.431	58.7703	1.99442	2.49e-07	3.3e-06	891	- && - && -
A6224	2935.18	3343.33	2749.66	1556.43	1128.56	871.722	3009.39	1185.57	1.34405	2.49e-07	3.3e-06	1644	- && sp|P78568|PUT2_AGABI Delta-1-pyrroline-5-carboxylate dehydrogenase OS=Agaricus bisporus OX=5341 GN=pruA PE=3 SV=1 && PF00171:Aldehyde dehydrogenase family
novel.3647	334.416	287.529	218.321	59.8627	85.5333	92.9207	280.089	79.4389	1.81684	2.47e-07	3.28e-06	6122	- && - && -
A6274	2598.5	2701.23	2881.83	12033.3	5996.04	5806.75	2727.19	7945.36	-1.54266	2.45e-07	3.26e-06	441	- && sp|Q76I81|RS12_BOVIN 40S ribosomal protein S12 OS=Bos taurus OX=9913 GN=RPS12 PE=2 SV=1 && PF01248:Ribosomal protein L7Ae/L30e/S12e/Gadd45 family
A5472	1080.07	782.647	817.818	334.884	399.947	369.32	893.513	368.051	1.27968	2.36e-07	3.15e-06	1434	- && - && -
novel.1110	159.3	86.3877	114.471	14.7488	26.1352	10.237	120.053	17.0403	2.81661	2.36e-07	3.14e-06	1960	- && D4AK18.2 RecName: Full=Uncharacterized secreted protein ARB_06907; Flags: Precursor && -
novel.1070	1648.36	1170.75	1884.64	2732	6591.6	6619.42	1567.91	5314.34	-1.76097	2.34e-07	3.12e-06	2992	- && - && -
A2113	263.24	250.137	291.488	828.535	586.061	635.483	268.288	683.36	-1.34839	2.34e-07	3.12e-06	2310	- && sp|P43069|CDC25_CANAL Cell division control protein 25 OS=Candida albicans (strain SC5314 / ATCC MYA-2876) OX=237561 GN=CDC25 PE=4 SV=2 && PF00618:RasGEF N-terminal motif|PF00617:RasGEF domain|PF00018:SH3 domain
A1973	112.978	144.409	162.855	485.843	366.684	381.92	140.081	411.482	-1.55497	2.33e-07	3.12e-06	2502	- && - && -
A1250	4205.06	4365.8	4926.97	1815.84	2488.38	1904.87	4499.28	2069.7	1.12021	2.31e-07	3.09e-06	1398	- && - && -
A2611	333.286	397.125	474.405	1437.57	963.833	899.283	401.606	1100.23	-1.45392	2.3e-07	3.08e-06	918	- && sp|P36110|PRY2_YEAST Protein PRY2 OS=Saccharomyces cerevisiae (strain ATCC 204508 / S288c) OX=559292 GN=PRY2 PE=1 SV=1 && PF00188:Cysteine-rich secretory protein family
A2393	134.444	183.09	143.974	512.737	442.714	368.533	153.836	441.328	-1.52151	2.29e-07	3.07e-06	1701	- && - && -
A6878	464.341	510.59	508.628	2238.35	1107.18	1159.93	494.52	1501.82	-1.60252	2.29e-07	3.07e-06	1506	- && sp|A0A286LF01|PSIT2_PSICY Major facilitator-type transporter psiT2 OS=Psilocybe cyanescens OX=93625 GN=psiT2 PE=2 SV=1 && PF07690:Major Facilitator Superfamily
A1132	158.17	193.405	143.974	367.852	590.813	521.301	165.183	493.322	-1.57962	2.23e-07	3e-06	645	- && sp|Q7T3C6|CPSF5_DANRE Cleavage and polyadenylation specificity factor subunit 5 OS=Danio rerio OX=7955 GN=nudt21 PE=2 SV=1 && PF13869:Nucleotide hydrolase
A2790	193.193	136.673	212.42	9.54334	27.7191	42.523	180.762	26.5952	2.76103	2.18e-07	2.94e-06	1476	- && - && -
A0006	127.666	77.3621	67.2664	453.742	264.519	340.184	90.7647	352.815	-1.95661	2.17e-07	2.92e-06	867	- && sp|Q01356|ARG13_NEUCR Amino-acid transporter arg-13 OS=Neurospora crassa (strain ATCC 24698 / 74-OR23-1A / CBS 708.71 / DSM 1257 / FGSC 987) OX=367110 GN=arg-13 PE=2 SV=1 && PF00153:Mitochondrial carrier protein
A7633	7375.23	8179.75	8993.63	23152.1	14847.1	18041.6	8182.87	18680.3	-1.19083	2.15e-07	2.9e-06	1509	- && - && -
A2866	484.678	381.653	392.977	1067.99	891.763	959.13	419.769	972.96	-1.21219	2.14e-07	2.89e-06	2856	- && sp|Q96QK1|VPS35_HUMAN Vacuolar protein sorting-associated protein 35 OS=Homo sapiens OX=9606 GN=VPS35 PE=1 SV=2 && PF03635:Vacuolar protein sorting-associated protein 35
A9088	1834.77	2057.83	1818.55	5858.74	3795.14	3893.22	1903.72	4515.7	-1.24613	2.13e-07	2.89e-06	495	- && sp|A2R091|NACB_ASPNC Nascent polypeptide-associated complex subunit beta OS=Aspergillus niger (strain CBS 513.88 / FGSC A1513) OX=425011 GN=egd1 PE=3 SV=1 && PF01849:NAC domain
A2650	234.995	176.643	149.874	484.975	513.2	566.186	187.171	521.454	-1.47747	2.09e-07	2.83e-06	324	- && sp|O74831|FRDA_SCHPO Frataxin homolog, mitochondrial OS=Schizosaccharomyces pombe (strain 972 / ATCC 24843) OX=284812 GN=SPCC1183.03c PE=3 SV=1 && PF01491:Frataxin-like domain
A0615	187.544	146.988	152.234	959.539	415.787	462.241	162.256	612.522	-1.9156	2.06e-07	2.79e-06	348	- && - && PF01185:Fungal hydrophobin
A4351	155.91	261.742	193.538	26.0273	60.982	29.1361	203.73	38.7152	2.39317	2.04e-07	2.77e-06	924	- && - && -
novel.3282	0	0	0	26.8949	52.2703	45.6729	0	41.6127	-7.56167	2.04e-07	2.77e-06	269	- && - && -
A4851	455.303	502.854	473.225	1250.18	976.505	1013.47	477.127	1080.05	-1.17872	2.01e-07	2.74e-06	2199	- && sp|O15042|SR140_HUMAN U2 snRNP-associated SURP motif-containing protein OS=Homo sapiens OX=9606 GN=U2SURP PE=1 SV=2 && PF04818:CID domain|PF01805:Surp module
A6762	1987.29	2396.94	2244.57	260.273	818.11	702.417	2209.6	593.6	1.89582	2e-07	2.73e-06	456	- && - && -
A5562	337.806	161.171	254.904	939.585	772.175	675.643	251.294	795.801	-1.66148	2e-07	2.73e-06	1284	- && - && -
novel.3814	94.9019	37.3917	68.4465	280.227	255.016	304.748	66.9134	279.997	-2.06095	1.98e-07	2.7e-06	1357	- && - && -
novel.2456	159.3	197.273	228.942	845.887	514.783	490.59	195.172	617.087	-1.66075	1.95e-07	2.67e-06	1455	- && Q3T197.1 RecName: Full=UPF0428 protein CXorf56 homolog && -
novel.3944	44.0616	19.3405	70.8067	265.478	217.793	231.514	44.7363	238.262	-2.40899	1.94e-07	2.65e-06	1158	- && - && -
A1051	257.591	172.775	158.135	897.074	553.59	511.851	196.167	654.172	-1.73646	1.93e-07	2.64e-06	1707	- && - && -
A1068	421.41	457.726	369.375	990.772	926.61	890.621	416.17	936.001	-1.16959	1.92e-07	2.64e-06	2241	- && sp|B0Y4D5|XKS1_ASPFC Probable D-xylulose kinase A OS=Neosartorya fumigata (strain CEA10 / CBS 144.89 / FGSC A1163) OX=451804 GN=xkiA PE=2 SV=1 && -
A1548	329.897	243.691	204.159	11.2785	45.9345	59.0597	259.249	38.7576	2.73866	1.91e-07	2.63e-06	1653	- && - && -
A3935	1048.44	995.392	901.606	438.993	307.286	194.503	981.813	313.594	1.64723	1.88e-07	2.58e-06	555	- && sp|Q6DER1|MCTS1_XENTR Malignant T-cell-amplified sequence 1 OS=Xenopus tropicalis OX=8364 GN=mcts1 PE=2 SV=1 && PF17832:Pre-PUA-like domain|PF01472:PUA domain
A0982	75.6956	107.018	94.409	212.556	623.284	409.481	92.374	415.107	-2.16934	1.82e-07	2.51e-06	879	- && - && -
novel.914	150.261	83.8089	79.0675	6.94061	15.0475	16.5367	104.379	12.8416	3.01888	1.81e-07	2.5e-06	1870	- && - && -
A9216	1491.32	994.103	1216.7	517.943	505.28	332.309	1234.04	451.844	1.44995	1.8e-07	2.49e-06	1173	- && sp|P56286|IF2A_SCHPO Eukaryotic translation initiation factor 2 subunit alpha OS=Schizosaccharomyces pombe (strain 972 / ATCC 24843) OX=284812 GN=tif211 PE=1 SV=1 && PF00575:S1 RNA binding domain|PF07541:Eukaryotic translation initiation factor 2 alpha subunit
A2053	507.273	381.653	444.902	989.904	1012.94	1033.15	444.61	1012	-1.18598	1.8e-07	2.49e-06	1641	- && sp|J9VSG5|SKT5_CRYNH Chitin synthase regulator 2 OS=Cryptococcus neoformans var. grubii serotype A (strain H99 / ATCC 208821 / CBS 10515 / FGSC 9487) OX=235443 GN=CSR2 PE=3 SV=1 && PF08238:Sel1 repeat
A7744	109.589	146.988	180.557	22.557	32.471	33.0735	145.711	29.3671	2.30855	1.77e-07	2.45e-06	1182	- && sp|P36616|DSK1_SCHPO Protein kinase dsk1 OS=Schizosaccharomyces pombe (strain 972 / ATCC 24843) OX=284812 GN=dsk1 PE=3 SV=2 && PF00069:Protein kinase domain
novel.2324	215.789	161.171	119.191	40.7761	34.8469	31.4985	165.384	35.7072	2.21307	1.76e-07	2.43e-06	4937	- && - && -
A7427	228.217	195.984	218.321	65.0682	68.9018	53.5475	214.174	62.5058	1.7774	1.72e-07	2.39e-06	684	- && - && -
A9452	197.712	270.767	336.332	59.8627	82.3654	77.1714	268.271	73.1332	1.87385	1.72e-07	2.39e-06	1188	- && - && -
A0629	389.776	339.104	371.735	785.156	811.774	886.684	366.872	827.871	-1.1738	1.71e-07	2.38e-06	1212	- && - && -
A6859	859.766	1039.23	839.06	9353.34	1998.15	2759.27	912.686	4703.59	-2.36558	1.64e-07	2.29e-06	921	- && - && -
A8447	3145.32	2827.58	2750.84	11211.7	6511.61	5906.76	2907.92	7876.69	-1.43754	1.62e-07	2.27e-06	747	- && sp|A0A1L3THR9|CDA_PESTX Chitin deacetylase OS=Pestalotiopsis sp. OX=36460 GN=CDA PE=1 SV=1 && PF01522:Polysaccharide deacetylase
A7006	1300.38	1007	887.444	403.423	481.521	406.331	1064.94	430.425	1.307	1.61e-07	2.26e-06	1137	- && sp|O42964|IWS1_SCHPO Transcription factor iws1 OS=Schizosaccharomyces pombe (strain 972 / ATCC 24843) OX=284812 GN=iws1 PE=3 SV=1 && PF08711:TFIIS helical bundle-like domain
A2987	106.2	145.699	142.794	353.971	391.235	385.07	131.564	376.759	-1.51921	1.61e-07	2.25e-06	1413	- && sp|O60078|TYR1_SCHPO Probable prephenate dehydrogenase [NADP(+)] OS=Schizosaccharomyces pombe (strain 972 / ATCC 24843) OX=284812 GN=tyr1 PE=2 SV=1 && PF02153:Prephenate dehydrogenase
A9328	373.959	550.56	398.878	153.561	165.523	121.269	441.132	146.784	1.58713	1.57e-07	2.2e-06	1044	- && - && -
A7788	8213.53	7104.42	6859.99	2810.08	3973.34	3319.94	7392.65	3367.79	1.13426	1.53e-07	2.14e-06	1674	- && sp|Q9S777|4CL3_ARATH 4-coumarate--CoA ligase 3 OS=Arabidopsis thaliana OX=3702 GN=4CL3 PE=1 SV=1 && PF00501:AMP-binding enzyme|PF13193:AMP-binding enzyme C-terminal domain
A0966	98.2913	95.4133	120.371	15.6164	22.1753	14.9618	104.692	17.5845	2.57286	1.52e-07	2.13e-06	1068	- && - && -
A9929	99.4211	134.094	96.7692	15.6164	23.7592	11.8119	110.095	17.0625	2.68844	1.51e-07	2.13e-06	615	- && - && -
A8430	59.8786	166.329	54.2852	11.2785	5.54382	3.14985	93.4974	6.65739	3.81937	1.46e-07	2.06e-06	855	- && - && -
A9939	14929	14660.1	14701.8	8157.82	5257.13	5037.4	14763.6	6150.78	1.26326	1.44e-07	2.03e-06	654	- && sp|O74173|EF1B_SCHPO Elongation factor 1-beta OS=Schizosaccharomyces pombe (strain 972 / ATCC 24843) OX=284812 GN=tef5 PE=2 SV=1 && PF10587:Eukaryotic elongation factor 1 beta central acidic region|PF00736:EF-1 guanine nucleotide exchange domain
A6752	1052.96	1168.17	839.06	413.834	434.002	448.067	1020.06	431.967	1.2394	1.41e-07	1.99e-06	1107	- && sp|Q1MTN8|ACL4_SCHPO Probable assembly chaperone of rpl4 OS=Schizosaccharomyces pombe (strain 972 / ATCC 24843) OX=284812 GN=SPBC16D10.01c PE=3 SV=2 && -
A1224	332.157	422.913	407.139	144.018	144.139	136.231	387.403	141.463	1.45311	1.4e-07	1.98e-06	1815	- && sp|Q9HE13|YI32_SCHPO Uncharacterized MFS-type transporter C1399.02 OS=Schizosaccharomyces pombe (strain 972 / ATCC 24843) OX=284812 GN=SPAC1399.02 PE=3 SV=1 && PF07690:Major Facilitator Superfamily
A2244	903.828	954.133	1021.98	331.414	468.849	398.456	959.979	399.573	1.26415	1.4e-07	1.98e-06	390	- && sp|Q9CRB3|HIUH_MOUSE 5-hydroxyisourate hydrolase OS=Mus musculus OX=10090 GN=Urah PE=1 SV=1 && PF00576:HIUase/Transthyretin family
A1990	405.593	636.948	447.262	970.818	2168.43	1836.36	496.601	1658.54	-1.74036	1.4e-07	1.98e-06	1452	- && - && PF00505:HMG (high mobility group) box
novel.886	80.2147	47.7066	46.0244	229.04	208.289	260.65	57.9819	232.66	-2.00174	1.39e-07	1.97e-06	3990	- && - && -
A9948	175.117	230.797	122.732	39.9085	41.1827	25.1988	176.215	35.43	2.31458	1.39e-07	1.97e-06	1392	- && sp|B8MZZ6|PGXC_ASPFN Probable exopolygalacturonase C OS=Aspergillus flavus (strain ATCC 200026 / FGSC A1120 / NRRL 3357 / JCM 12722 / SRRC 167) OX=332952 GN=pgxC PE=3 SV=1 && PF00295:Glycosyl hydrolases family 28
A9130	755.826	936.081	650.242	1755.97	1861.93	1730.84	780.716	1782.92	-1.19176	1.36e-07	1.94e-06	4692	- && sp|O74502|MSH6_SCHPO DNA mismatch repair protein msh6 OS=Schizosaccharomyces pombe (strain 972 / ATCC 24843) OX=284812 GN=msh6 PE=1 SV=1 && PF05188:MutS domain II|PF05192:MutS domain III|PF00722:Glycosyl hydrolases family 16|PF00488:MutS domain V|PF01624:MutS domain I
A9120	3280.89	4583.7	3670.15	9138.18	8722.81	7522.64	3844.92	8461.21	-1.13801	1.34e-07	1.91e-06	1068	- && - && -
A2497	1205.48	1331.92	1167.13	2206.25	4260.82	3530.99	1234.84	3332.68	-1.4325	1.34e-07	1.91e-06	1782	- && sp|F6UA42|UHRF1_XENTR E3 ubiquitin-protein ligase UHRF1 OS=Xenopus tropicalis OX=8364 GN=uhrf1 PE=3 SV=2 && PF02182:SAD/SRA domain
A0870	103.94	87.677	110.931	10.4109	15.8395	19.6866	100.849	15.3123	2.71613	1.31e-07	1.88e-06	1812	- && sp|Q12542|LAC2_AGABI Laccase-2 OS=Agaricus bisporus OX=5341 GN=lcc2 PE=1 SV=1 && PF07731:Multicopper oxidase|PF07732:Multicopper oxidase|PF00394:Multicopper oxidase
A6676	1980.51	2155.82	1797.31	779.083	977.297	955.193	1977.88	903.858	1.12955	1.29e-07	1.85e-06	2592	- && sp|P0CM03|LYS4_CRYNB Homoaconitase, mitochondrial OS=Cryptococcus neoformans var. neoformans serotype D (strain B-3501A) OX=283643 GN=LYS4 PE=3 SV=1 && PF13019:Silencing defective 2 N-terminal ubiquitin domain|PF00330:Aconitase family (aconitate hydratase)|PF00694:Aconitase C-terminal domain
A6943	117.498	148.277	179.377	574.335	400.739	412.631	148.384	462.568	-1.64051	1.28e-07	1.83e-06	984	- && sp|P38094|FLUG_EMENI Protein fluG OS=Emericella nidulans (strain FGSC A4 / ATCC 38163 / CBS 112.46 / NRRL 194 / M139) OX=227321 GN=fluG PE=1 SV=1 && PF04909:Amidohydrolase
A5757	1508.26	1613	1556.57	4093.22	3296.2	2904.95	1559.28	3431.46	-1.13793	1.23e-07	1.76e-06	1815	- && sp|O59714|YBH6_SCHPO Uncharacterized membrane protein C3B8.06 OS=Schizosaccharomyces pombe (strain 972 / ATCC 24843) OX=284812 GN=SPBC3B8.06 PE=1 SV=1 && PF10355:Protein of unknown function (Ytp1)|PF10348:Domain of unknown function (DUF2427)
A4895	1294.73	1172.04	1502.28	3858.98	2787.75	2735.65	1323.02	3127.46	-1.24098	1.21e-07	1.74e-06	642	- && sp|P09457|ATPO_YEAST ATP synthase subunit 5, mitochondrial OS=Saccharomyces cerevisiae (strain ATCC 204508 / S288c) OX=559292 GN=ATP5 PE=1 SV=1 && PF00213:ATP synthase delta (OSCP) subunit
A7714	133.315	233.376	214.78	43.3788	42.7666	49.6102	193.824	45.2519	2.0975	1.21e-07	1.73e-06	942	- && - && -
A3552	1484.54	1585.92	2123.02	450.272	746.04	693.755	1731.16	630.022	1.45797	1.2e-07	1.73e-06	1917	- && sp|A8NE23|COP3_COPC7 Alpha-muurolene synthase OS=Coprinopsis cinerea (strain Okayama-7 / 130 / ATCC MYA-4618 / FGSC 9003) OX=240176 GN=COP3 PE=1 SV=1 && PF11911:Protein of unknown function (DUF3429)|PF19086:Terpene synthase family 2, C-terminal metal binding
novel.3172	659.794	602.135	573.534	244.656	266.895	259.863	611.821	257.138	1.25051	1.18e-07	1.7e-06	4179	- && - && PF12937:F-box-like
A2845	359.272	319.763	372.915	103.242	141.763	92.9207	350.65	112.642	1.63818	1.18e-07	1.7e-06	1209	- && - && PF00026:Eukaryotic aspartyl protease
novel.930	1055.22	1129.49	946.45	509.267	449.05	421.293	1043.72	459.87	1.18257	1.16e-07	1.68e-06	4652	- && - && PF01926:50S ribosome-binding GTPase
A2120	327.638	333.946	243.103	33.8355	93.453	69.2968	301.562	65.5284	2.20007	1.13e-07	1.63e-06	1671	- && sp|P40900|ISP4_SCHPO Sexual differentiation process protein isp4 OS=Schizosaccharomyces pombe (strain 972 / ATCC 24843) OX=284812 GN=isp4 PE=2 SV=2 && PF03169:OPT oligopeptide transporter protein
novel.3954	126.536	87.677	169.936	16.4839	22.9673	24.4114	128.05	21.2875	2.58729	1.12e-07	1.62e-06	1584	- && - && -
A7551	465.471	587.952	473.225	131.872	203.537	186.629	508.883	174.013	1.54698	1.11e-07	1.61e-06	1077	- && - && PF05368:NmrA-like family
A7506	604.435	664.025	427.201	1103.56	2525.61	2038.74	565.22	1889.3	-1.74124	1.11e-07	1.61e-06	1779	- && - && -
novel.955	320.859	337.815	244.283	38.1733	68.9018	97.6454	300.986	68.2402	2.13881	1.1e-07	1.6e-06	1815	- && - && PF00355:Rieske [2Fe-2S] domain
A7016	1092.5	857.43	852.041	244.656	394.403	373.258	933.991	337.439	1.4684	1.09e-07	1.58e-06	1020	- && sp|Q28Y69|ZC3HF_DROPS Zinc finger CCCH domain-containing protein 15 homolog OS=Drosophila pseudoobscura pseudoobscura OX=46245 GN=GA21225 PE=3 SV=1 && PF16543:DRG Family Regulatory Proteins, Tma46|PF00642:Zinc finger C-x8-C-x5-C-x3-H type (and similar)
A5113	290.355	278.504	361.114	825.932	700.105	759.115	309.991	761.717	-1.29666	1.08e-07	1.58e-06	2157	- && sp|B8NIV9|MANF_ASPFN Probable mannan endo-1,4-beta-mannosidase F OS=Aspergillus flavus (strain ATCC 200026 / FGSC A1120 / NRRL 3357 / JCM 12722 / SRRC 167) OX=332952 GN=manF PE=3 SV=1 && PF00150:Cellulase (glycosyl hydrolase family 5)|PF04258:Signal peptide peptidase
A7022	509.533	332.657	342.233	142.282	119.588	103.158	394.807	121.676	1.69935	1.07e-07	1.56e-06	2001	- && sp|O74781|SYRC_SCHPO Probable arginine--tRNA ligase, cytoplasmic OS=Schizosaccharomyces pombe (strain 972 / ATCC 24843) OX=284812 GN=mrs1 PE=2 SV=1 && PF05746:DALR anticodon binding domain|PF00750:tRNA synthetases class I (R)
A7698	1265.36	1440.22	1027.88	3243.87	2780.62	2564.77	1244.49	2863.09	-1.20214	1.06e-07	1.54e-06	2007	- && sp|Q9Y8B5|MPPB_LENED Mitochondrial-processing peptidase subunit beta OS=Lentinula edodes OX=5353 GN=mppB PE=3 SV=1 && PF05193:Peptidase M16 inactive domain|PF02386:Cation transport protein|PF00675:Insulinase (Peptidase family M16)
novel.714	84.7339	88.9664	75.5272	7.80818	3.1679	12.5994	83.0758	7.8585	3.40136	1.05e-07	1.54e-06	1949	- && - && -
A0633	101.681	205.01	181.737	22.557	32.471	34.6484	162.809	29.8921	2.44245	1.01e-07	1.48e-06	1068	- && - && -
novel.4046	248.553	247.559	149.874	744.38	673.178	542.562	215.329	653.374	-1.60152	9.98e-08	1.46e-06	4230	- && - && -
A4295	223.697	175.354	298.568	1232.83	620.116	668.556	232.54	840.499	-1.85295	9.41e-08	1.38e-06	1644	- && - && -
novel.4348	33.8935	38.681	34.2233	0	0	0	35.5993	0	7.89156	9.37e-08	1.38e-06	1058	- && - && -
A2374	586.358	403.572	417.76	1078.4	1228.35	1196.94	469.23	1167.9	-1.31496	9.36e-08	1.38e-06	1521	- && sp|P39992|YEC3_YEAST Uncharacterized protein YEL023C OS=Saccharomyces cerevisiae (strain ATCC 204508 / S288c) OX=559292 GN=YEL023C PE=4 SV=1 && PF09994:Uncharacterized alpha/beta hydrolase domain (DUF2235)
A0290	492.586	787.804	561.733	232.51	175.818	217.34	614.041	208.556	1.55768	9.29e-08	1.37e-06	1974	- && - && PF09458:H-type lectin domain
A3722	1158.03	1026.34	1005.46	232.51	418.163	434.68	1063.27	361.784	1.55477	9.29e-08	1.37e-06	1227	- && sp|P46592|MNT2_CANAL Glycolipid 2-alpha-mannosyltransferase 2 OS=Candida albicans (strain SC5314 / ATCC MYA-2876) OX=237561 GN=MNT2 PE=3 SV=4 && PF01793:Glycolipid 2-alpha-mannosyltransferase
A1657	442.876	449.99	160.495	58.9952	89.4931	46.4603	351.12	64.9829	2.43339	9.02e-08	1.33e-06	1155	- && - && PF00069:Protein kinase domain
A1160	709.505	939.95	764.713	293.241	365.1	297.661	804.722	318.667	1.33592	8.84e-08	1.31e-06	1203	- && - && -
A7973	53.0999	36.1023	23.6022	0	0	0	37.6015	0	7.97129	8.74e-08	1.29e-06	2478	- && sp|Q6ZFZ4|DEK1_ORYSJ Calpain-type cysteine protease ADL1 OS=Oryza sativa subsp. japonica OX=39947 GN=ADL1 PE=1 SV=1 && PF00648:Calpain family cysteine protease
A5177	450.784	397.125	455.523	137.945	170.275	171.667	434.478	159.962	1.44119	8.7e-08	1.29e-06	1110	- && sp|B0XPA1|PGLR_ASPFC Probable endopolygalacturonase AFUB_016610 OS=Neosartorya fumigata (strain CEA10 / CBS 144.89 / FGSC A1163) OX=451804 GN=AFUB_016610 PE=3 SV=1 && PF00295:Glycosyl hydrolases family 28
novel.3900	2961.17	3305.94	3802.32	1688.3	1564.15	1431.61	3356.48	1561.35	1.10419	8.6e-08	1.28e-06	2643	- && - && -
novel.406	225.957	148.277	173.476	14.7488	30.095	45.6729	182.57	30.1722	2.59408	8.48e-08	1.26e-06	3393	- && Q12296.1 RecName: Full=Protein MAM3 && -
novel.3118	138.964	94.1239	166.396	19.9542	19.7994	29.1361	133.161	22.9632	2.53528	8.18e-08	1.22e-06	4045	- && - && -
A4051	1413.36	1447.96	1459.8	3347.98	2965.15	2686.82	1440.37	2999.98	-1.05848	8.02e-08	1.2e-06	561	- && - && -
A3593	445.135	693.68	650.242	1510.45	1553.06	1407.98	596.352	1490.5	-1.3221	8.02e-08	1.2e-06	2382	- && - && -
A3104	57.619	85.0983	22.4221	331.414	2125.66	1836.36	55.0465	1431.15	-4.7013	7.82e-08	1.17e-06	411	- && - && -
A4833	1725.18	1267.45	1376.01	527.486	628.036	665.406	1456.21	606.976	1.2625	7.74e-08	1.16e-06	1869	- && sp|Q9R101|LIPS_ICTTR Hormone-sensitive lipase OS=Ictidomys tridecemlineatus OX=43179 GN=LIPE PE=2 SV=1 && PF07859:alpha/beta hydrolase fold
A6772	292.614	243.691	305.649	1356.89	782.471	653.594	280.651	930.985	-1.72935	7.74e-08	1.16e-06	1110	- && sp|Q09195|ERG24_SCHPO Delta(14)-sterol reductase OS=Schizosaccharomyces pombe (strain 972 / ATCC 24843) OX=284812 GN=erg24 PE=2 SV=1 && PF01222:Ergosterol biosynthesis ERG4/ERG24 family
novel.2596	1362.52	1058.57	1385.45	357.441	493.4	570.911	1268.85	473.917	1.42059	7.27e-08	1.09e-06	2364	- && - && -
A7811	1650.62	1885.06	1923.58	455.477	841.077	692.18	1819.75	662.912	1.45648	7.21e-08	1.08e-06	2088	- && - && PF12937:F-box-like
A0986	613.473	486.092	505.088	1214.61	1236.27	1177.26	534.884	1209.38	-1.17652	7.18e-08	1.08e-06	2607	- && sp|Q9C1X1|PWP2_SCHPO Periodic tryptophan protein 2 homolog OS=Schizosaccharomyces pombe (strain 972 / ATCC 24843) OX=284812 GN=SPBC713.04c PE=1 SV=1 && PF04003:Dip2/Utp12 Family|PF00400:WD domain, G-beta repeat
A1074	578.45	327.5	395.338	113.652	38.0148	107.095	433.762	86.2541	2.33153	7.16e-08	1.08e-06	873	- && - && -
A8276	1565.88	1681.34	1479.86	735.704	742.08	772.501	1575.69	750.095	1.07072	6.96e-08	1.05e-06	2256	- && sp|O74846|SEC6_SCHPO Exocyst complex component sec6 OS=Schizosaccharomyces pombe (strain 972 / ATCC 24843) OX=284812 GN=sec6 PE=1 SV=2 && PF06046:Exocyst complex component Sec6
A4830	477.899	459.015	410.679	1042.83	1032.73	952.83	449.198	1009.46	-1.1681	6.87e-08	1.04e-06	495	- && sp|P53633|PRA1_YEAST Prenylated Rab acceptor 1 OS=Saccharomyces cerevisiae (strain ATCC 204508 / S288c) OX=559292 GN=YIP3 PE=1 SV=2 && PF03208:PRA1 family protein
A4301	402.203	434.517	191.178	3588.29	1062.04	1096.94	342.633	1915.76	-2.48325	6.8e-08	1.03e-06	1065	- && sp|P30675|GPA1_COPCO Guanine nucleotide-binding protein subunit alpha OS=Coprinellus congregatus OX=5347 GN=CGP1 PE=2 SV=3 && PF00503:G-protein alpha subunit
A2453	9964.7	11173.7	8758.79	4359.57	4966.47	4961.02	9965.72	4762.35	1.06525	6.47e-08	9.8e-07	465	- && sp|P0CT73|RS11A_SCHPO 40S ribosomal protein S11-A OS=Schizosaccharomyces pombe (strain 972 / ATCC 24843) OX=284812 GN=rps1101 PE=2 SV=1 && PF16205:Ribosomal_S17 N-terminal|PF00366:Ribosomal protein S17
A8150	288.095	415.177	300.929	894.471	1069.17	772.501	334.733	912.046	-1.447	6.46e-08	9.8e-07	2007	- && - && -
A4039	554.724	642.105	749.371	1885.24	1605.33	1337.9	648.734	1609.49	-1.31092	6.38e-08	9.69e-07	1098	- && - && -
A1766	1161.42	1259.71	1006.64	521.413	345.301	265.375	1142.59	377.363	1.59882	6.28e-08	9.55e-07	3174	- && sp|O43272|PROD_HUMAN Proline dehydrogenase 1, mitochondrial OS=Homo sapiens OX=9606 GN=PRODH PE=1 SV=3 && PF01619:Proline dehydrogenase
A2971	1978.25	2153.25	1538.87	864.973	813.358	680.368	1890.12	786.233	1.26549	6.07e-08	9.24e-07	747	- && - && -
A3523	428.188	408.73	568.814	176.986	160.771	124.419	468.577	154.059	1.60555	5.93e-08	9.04e-07	891	- && sp|A0A2V5GSC6|PYVD_ASPV1 Hydrolase pyvD OS=Aspergillus violaceofuscus (strain CBS 115571) OX=1450538 GN=pyvD PE=3 SV=1 && PF01738:Dienelactone hydrolase family
A1206	148.002	135.384	161.675	558.719	373.02	418.143	148.354	449.961	-1.59997	5.93e-08	9.04e-07	696	- && sp|Q10315|BUR6_SCHPO Transcription regulator complex subunit bur6 OS=Schizosaccharomyces pombe (strain 972 / ATCC 24843) OX=284812 GN=bur6 PE=3 SV=1 && PF00808:Histone-like transcription factor (CBF/NF-Y) and archaeal histone
novel.2148	244.033	195.984	245.463	10.4109	42.7666	47.2478	228.494	33.4751	2.76732	5.89e-08	9.01e-07	2108	- && - && -
novel.3258	408.982	304.291	364.655	115.388	127.508	81.1087	359.309	108.001	1.73499	5.89e-08	9.01e-07	3280	- && - && -
A5008	244.033	252.716	249.004	589.084	633.58	582.723	248.584	601.795	-1.2757	5.7e-08	8.74e-07	417	- && sp|Q2YDE3|GOT1B_BOVIN Vesicle transport protein GOT1B OS=Bos taurus OX=9913 GN=GOLT1B PE=2 SV=1 && PF04178:Got1/Sft2-like family
A0084	810.056	771.042	716.328	1414.15	3746.83	2731.71	765.809	2630.9	-1.78057	5.64e-08	8.66e-07	918	- && - && -
A2245	2633.53	3761.09	3735.05	1603.28	1187.17	1311.13	3376.56	1367.19	1.30437	5.54e-08	8.52e-07	519	- && sp|Q6C9W0|UBC12_YARLI NEDD8-conjugating enzyme UBC12 OS=Yarrowia lipolytica (strain CLIB 122 / E 150) OX=284591 GN=UBC12 PE=3 SV=1 && PF00179:Ubiquitin-conjugating enzyme
A2609	578.45	785.225	561.733	1972.87	1465.15	1498.54	641.803	1645.52	-1.35872	5.53e-08	8.51e-07	1032	- && sp|B0CQN7|NCB5R_LACBS NADH-cytochrome b5 reductase 1 OS=Laccaria bicolor (strain S238N-H82 / ATCC MYA-4686) OX=486041 GN=MCR1.1 PE=3 SV=1 && PF00175:Oxidoreductase NAD-binding domain|PF00970:Oxidoreductase FAD-binding domain
A7861	751.307	630.501	549.932	46.8491	193.242	137.019	643.913	125.703	2.35558	5.51e-08	8.5e-07	1656	- && sp|D4ANG0|SED2_ARTBC Probable tripeptidyl-peptidase SED2 OS=Arthroderma benhamiae (strain ATCC MYA-4681 / CBS 112371) OX=663331 GN=SED2 PE=1 SV=1 && PF09286:Pro-kumamolisin, activation domain
A3855	3903.41	4315.52	3383.38	1976.34	1621.96	1442.63	3867.43	1680.31	1.20272	5.36e-08	8.28e-07	1611	- && sp|P50999|TCPD_SCHPO T-complex protein 1 subunit delta OS=Schizosaccharomyces pombe (strain 972 / ATCC 24843) OX=284812 GN=cct4 PE=2 SV=2 && PF00118:TCP-1/cpn60 chaperonin family
A4343	45.1914	48.996	23.6022	0	0	0	39.2632	0	8.03275	5.34e-08	8.25e-07	3765	- && - && PF00078:Reverse transcriptase (RNA-dependent DNA polymerase)|PF17917:RNase H-like domain found in reverse transcriptase|PF17921:Integrase zinc binding domain|PF00385:Chromo (CHRromatin Organisation MOdifier) domain
novel.2654	1670.95	1887.64	1813.83	3260.35	5805.17	4949.99	1790.81	4671.84	-1.38349	5.34e-08	8.25e-07	3045	- && - && PF00447:HSF-type DNA-binding
A2082	535.518	348.129	515.709	1379.45	1109.56	1201.67	466.452	1230.22	-1.3983	5.33e-08	8.25e-07	981	- && sp|Q4P7Y8|MCR1_USTMA NADH-cytochrome b5 reductase 2 OS=Ustilago maydis (strain 521 / FGSC 9021) OX=237631 GN=MCR1 PE=3 SV=1 && PF00970:Oxidoreductase FAD-binding domain|PF00175:Oxidoreductase NAD-binding domain
A4232	2560.09	2983.6	2575	1004.65	239.176	296.874	2706.23	513.568	2.39813	5.27e-08	8.18e-07	1692	- && - && -
A9714	1107.19	1137.22	997.195	351.368	493.4	468.541	1080.54	437.77	1.30305	5.2e-08	8.08e-07	2619	- && - && -
A4114	1434.83	1241.66	1210.8	4591.21	2630.94	3114.42	1295.76	3445.52	-1.41077	5.19e-08	8.07e-07	2232	- && sp|Q0CHZ8|EXGD_ASPTN Probable glucan 1,3-beta-glucosidase D OS=Aspergillus terreus (strain NIH 2624 / FGSC A1156) OX=341663 GN=exgD PE=3 SV=1 && PF00150:Cellulase (glycosyl hydrolase family 5)
A5620	131.055	199.852	249.004	569.997	828.405	570.911	193.304	656.438	-1.76452	5.15e-08	8.03e-07	1653	- && sp|O60020|ASPR1_PHARH Aspartic protease OS=Phaffia rhodozyma OX=264483 GN=pr1 PE=1 SV=1 && PF00026:Eukaryotic aspartyl protease
A4495	1917.24	2206.11	2097.06	245.524	724.657	651.232	2073.47	540.471	1.93932	5.14e-08	8.02e-07	1287	- && - && -
A5180	665.443	596.978	644.341	146.62	262.144	222.852	635.587	210.539	1.59327	4.99e-08	7.79e-07	1326	- && - && -
A2116	318.599	319.763	290.308	694.928	769.799	729.191	309.557	731.306	-1.24042	4.97e-08	7.78e-07	3612	- && sp|Q06833|NVJ2_YEAST Nucleus-vacuole junction protein 2 OS=Saccharomyces cerevisiae (strain ATCC 204508 / S288c) OX=559292 GN=NVJ2 PE=1 SV=1 && -
A8641	6663.47	8023.74	7753.34	13880.3	17345.8	16226.5	7480.18	15817.5	-1.08042	4.95e-08	7.76e-07	429	- && - && PF10342:Ser-Thr-rich glycosyl-phosphatidyl-inositol-anchored membrane family
A4073	14.6872	6.44684	0	119.725	118.796	103.158	7.04468	113.893	-4.00557	4.95e-08	7.76e-07	843	- && sp|Q3T9Z9|ZUP1_MOUSE Zinc finger-containing ubiquitin peptidase 1 OS=Mus musculus OX=10090 GN=Zup1 PE=2 SV=2 && PF07910:Peptidase family C78
A6208	486.937	443.543	476.765	2137.71	1119.06	1138.67	469.082	1465.15	-1.64283	4.85e-08	7.62e-07	3342	- && - && -
A4575	379.608	290.108	213.6	70.2737	91.0771	65.3594	294.439	75.5701	1.96207	4.83e-08	7.59e-07	1287	- && - && -
A4222	161.559	77.3621	59.0056	0.867576	7.12777	9.44956	99.309	5.81497	4.08322	4.79e-08	7.56e-07	960	- && sp|Q9HBL8|NMRL1_HUMAN NmrA-like family domain-containing protein 1 OS=Homo sapiens OX=9606 GN=NMRAL1 PE=1 SV=1 && PF05368:NmrA-like family
A0073	19.2063	11.6043	4.72045	104.109	126.716	100.795	11.8437	110.54	-3.21781	4.8e-08	7.56e-07	1104	- && - && -
novel.3178	509.533	591.82	276.146	133.607	90.2851	125.207	459.166	116.366	1.98051	4.73e-08	7.48e-07	2040	- && Q9P959.2 RecName: Full=Alternative oxidase, mitochondrial; Flags: Precursor && PF01786:Alternative oxidase
A7371	379.608	330.078	374.096	650.682	2111.4	1814.32	361.26	1525.47	-2.07812	4.48e-08	7.09e-07	1899	- && - && -
A5060	334.416	257.874	166.396	53.7897	66.5259	55.1224	252.895	58.4793	2.11238	4.43e-08	7.02e-07	1986	- && - && PF07927:HicA toxin of bacterial toxin-antitoxin,
A5401	1745.52	1634.92	1789.05	859.768	686.642	563.824	1723.16	703.411	1.29296	4.42e-08	7.02e-07	5502	- && - && PF12796:Ankyrin repeats (3 copies)
A1619	133.315	70.9153	158.135	9.54334	15.8395	19.6866	120.788	15.0231	3.00441	4.31e-08	6.85e-07	1569	- && sp|P49602|CP51_USTMA Lanosterol 14-alpha demethylase OS=Ustilago maydis (strain 521 / FGSC 9021) OX=237631 GN=ERG11 PE=3 SV=1 && PF00067:Cytochrome P450
novel.2698	1128.65	1030.21	1219.06	2707.7	2409.19	2235.61	1125.97	2450.83	-1.12191	3.92e-08	6.24e-07	3960	- && P0CL95.1 RecName: Full=Acyl-protein thioesterase 1 >P0CL94.1 RecName: Full=Acyl-protein thioesterase 1 && PF02230:Phospholipase/Carboxylesterase
novel.628	41.802	68.3365	53.105	428.583	180.57	237.814	54.4145	282.322	-2.37716	3.91e-08	6.22e-07	1421	- && - && -
A2081	238.385	195.984	274.966	567.395	708.025	661.469	236.445	645.63	-1.4486	3.78e-08	6.03e-07	1158	- && sp|P0CP69|HOG1_CRYNB Mitogen-activated protein kinase HOG1 OS=Cryptococcus neoformans var. neoformans serotype D (strain B-3501A) OX=283643 GN=HOG1 PE=3 SV=1 && PF00069:Protein kinase domain
A2118	71.1764	442.253	68.4465	0.867576	13.4636	10.237	193.959	8.18939	4.55753	3.74e-08	5.98e-07	783	- && - && PF00652:Ricin-type beta-trefoil lectin domain
A9019	17149	20213.4	16843.7	9071.37	5367.21	4859.44	18068.7	6432.67	1.49004	3.75e-08	5.98e-07	444	- && sp|O74196|UBC1_COLGL Ubiquitin-conjugating enzyme E2-16 kDa OS=Colletotrichum gloeosporioides OX=474922 GN=UBC1 PE=2 SV=1 && PF00179:Ubiquitin-conjugating enzyme
A5667	1355.74	1469.88	1127.01	5221.94	2866.16	3227.02	1317.54	3771.71	-1.51737	3.66e-08	5.87e-07	1059	- && - && PF07470:Glycosyl Hydrolase Family 88
A6263	264.37	252.716	355.214	3263.82	443.506	2197.81	290.767	1968.38	-2.75892	3.61e-08	5.8e-07	1710	- && sp|P15710|PHO4_NEUCR Phosphate-repressible phosphate permease pho-4 OS=Neurospora crassa (strain ATCC 24698 / 74-OR23-1A / CBS 708.71 / DSM 1257 / FGSC 987) OX=367110 GN=pho-4 PE=1 SV=1 && PF01384:Phosphate transporter family
A6888	37.2829	63.179	81.4277	1200.73	186.906	301.598	60.6299	563.077	-3.21566	3.59e-08	5.77e-07	561	- && - && -
A8047	263.24	190.827	186.458	989.037	546.462	627.608	213.508	721.036	-1.75481	3.5e-08	5.62e-07	2034	- && - && PF07575:Nup85 Nucleoporin
A3570	1125.27	1144.96	1391.35	3042.59	2920.01	2397.04	1220.53	2786.55	-1.1909	3.45e-08	5.55e-07	1527	- && sp|I6LDA6|GPMI_ONCVO 2,3-bisphosphoglycerate-independent phosphoglycerate mutase OS=Onchocerca volvulus OX=6282 GN=ipgm-1 PE=1 SV=1 && PF01676:Metalloenzyme superfamily|PF06415:BPG-independent PGAM N-terminus (iPGM_N)
A9930	171.727	165.039	212.42	44.2464	30.887	48.0353	183.062	41.0562	2.15736	3.4e-08	5.49e-07	345	- && - && PF03330:Lytic transglycolase
A7296	157.04	291.397	264.345	45.114	59.3981	56.6974	237.594	53.7365	2.14274	3.36e-08	5.43e-07	1626	- && - && PF12937:F-box-like
A8832	581.839	673.05	692.726	1271.87	2188.23	1862.35	649.205	1774.15	-1.45064	3.33e-08	5.38e-07	1038	- && sp|Q3E6T0|PT525_ARATH Probable sugar phosphate/phosphate translocator At5g25400 OS=Arabidopsis thaliana OX=3702 GN=At5g25400 PE=2 SV=1 && PF03151:Triose-phosphate Transporter family
A4201	9152.39	8819.28	9010.16	44086.7	20499.5	21283.6	8993.94	28623.3	-1.67015	3.32e-08	5.38e-07	5697	- && sp|O94489|EF3_SCHPO Elongation factor 3 OS=Schizosaccharomyces pombe (strain 972 / ATCC 24843) OX=284812 GN=tef3 PE=1 SV=1 && PF01496:V-type ATPase 116kDa subunit family|PF00005:ABC transporter
A8319	46.3212	54.1535	76.7073	199.542	247.096	310.261	59.0606	252.3	-2.09535	3.29e-08	5.35e-07	1044	- && - && -
A9389	171.727	215.325	161.675	478.902	533.791	503.189	182.909	505.294	-1.46718	3.28e-08	5.34e-07	213	- && - && -
novel.3177	0	0	0	116.255	25.3432	37.7982	0	59.7989	-8.0831	3.29e-08	5.34e-07	2532	- && - && -
novel.4363	118.627	154.724	88.5084	11.2785	4.75185	20.474	120.62	12.1681	3.30755	3.23e-08	5.27e-07	538	- && - && -
A3901	367.18	448.7	369.375	116.255	127.508	151.98	395.085	131.914	1.58159	3.22e-08	5.25e-07	1461	- && - && PF01936:NYN domain
A2807	251.942	161.171	278.506	936.114	680.306	629.183	230.54	748.535	-1.69775	3.19e-08	5.22e-07	933	- && sp|Q0WP96|PGR_ARATH Protein PGR OS=Arabidopsis thaliana OX=3702 GN=PGR PE=2 SV=1 && PF01940:Integral membrane protein DUF92
A2791	294.874	232.086	409.499	848.489	917.898	943.381	312.153	903.256	-1.53225	3.11e-08	5.08e-07	1233	- && sp|Q6C7U8|PHO85_YARLI Negative regulator of the PHO system OS=Yarrowia lipolytica (strain CLIB 122 / E 150) OX=284591 GN=PHO85 PE=3 SV=1 && PF00069:Protein kinase domain
A7860	249.682	295.265	265.525	64.2006	71.2777	93.7081	270.158	76.3955	1.8209	3.07e-08	5.02e-07	3312	- && sp|Q0CRQ4|5MOAR_ASPTN Adenylate-forming reductase OS=Aspergillus terreus (strain NIH 2624 / FGSC A1156) OX=341663 GN=ATEG_03630 PE=1 SV=1 && PF07993:Male sterility protein|PF00501:AMP-binding enzyme
A9181	74.5658	52.8641	90.8686	0	5.54382	3.93732	72.7662	3.16038	4.50675	3.06e-08	5.02e-07	1671	- && - && PF12937:F-box-like
novel.3644	155.91	123.779	116.831	369.587	387.276	448.067	132.174	401.643	-1.6027	2.88e-08	4.74e-07	4524	- && O74396.3 RecName: Full=Vacuolar protein sorting-associated protein 9a; AltName: Full=Vacuolar protein-targeting protein 9a && PF18151:Domain of unknown function (DUF5601)|PF02204:Vacuolar sorting protein 9 (VPS9) domain|PF02569:Pantoate-beta-alanine ligase|PF02845:CUE domain
A1174	237.255	273.346	365.835	83.2873	72.8617	88.1959	292.145	81.4483	1.84277	2.86e-08	4.7e-07	1854	- && - && -
A5876	5529.17	5861.47	4423.06	1684.83	2489.97	2231.67	5271.23	2135.49	1.30346	2.83e-08	4.66e-07	5394	- && sp|P38938|CEK1_SCHPO Serine/threonine-protein kinase cek1 OS=Schizosaccharomyces pombe (strain 972 / ATCC 24843) OX=284812 GN=cek1 PE=1 SV=3 && PF00069:Protein kinase domain|PF00072:Response regulator receiver domain
novel.2855	267.759	257.874	457.883	799.037	1397.04	1226.87	327.839	1140.98	-1.79908	2.82e-08	4.65e-07	2086	- && Q54TE3.1 RecName: Full=GATA zinc finger domain-containing protein 10 && PF00320:GATA zinc finger
A2428	1101.54	1065.02	1018.44	386.071	408.659	515.788	1061.67	436.84	1.2809	2.78e-08	4.6e-07	2037	- && sp|O74828|ESF1_SCHPO Pre-rRNA-processing protein esf1 OS=Schizosaccharomyces pombe (strain 972 / ATCC 24843) OX=284812 GN=esf1 PE=1 SV=1 && PF08159:NUC153 domain
A8044	45.1914	41.2598	34.2233	0	0	0	40.2248	0	8.06814	2.66e-08	4.41e-07	939	- && - && -
A1156	249.682	255.295	231.302	78.0818	72.8617	64.572	245.426	71.8385	1.77298	2.62e-08	4.34e-07	6453	- && sp|A0A2H3CTK0|ARMB_ARMGA Orsellinic acid synthase armB OS=Armillaria gallica OX=47427 GN=armB PE=1 SV=1 && PF00698:Acyl transferase domain|PF00109:Beta-ketoacyl synthase, N-terminal domain|PF00975:Thioesterase domain|PF02801:Beta-ketoacyl synthase, C-terminal domain|PF16073:Starter unit:ACP transacylase in aflatoxin biosynthesis|PF14765:Polyketide synthase dehydratase|PF00550:Phosphopantethe…
novel.3168	316.34	234.665	234.842	82.4197	58.6061	69.2968	261.949	70.1075	1.90318	2.58e-08	4.28e-07	3981	- && - && -
A4582	390.905	440.964	348.133	1048.03	912.355	911.095	393.334	957.16	-1.28332	2.55e-08	4.24e-07	1848	- && sp|P33303|SFC1_YEAST Succinate/fumarate mitochondrial transporter OS=Saccharomyces cerevisiae (strain ATCC 204508 / S288c) OX=559292 GN=SFC1 PE=1 SV=2 && PF03959:Serine hydrolase (FSH1)|PF00153:Mitochondrial carrier protein
A7075	75.6956	48.996	55.4653	2.60273	0	0	60.0523	0.867576	6.17972	2.53e-08	4.22e-07	771	- && - && -
A9734	1301.51	999.26	1127.01	526.619	437.962	410.268	1142.59	458.283	1.31852	2.46e-08	4.11e-07	6471	- && sp|Q9H1A4|APC1_HUMAN Anaphase-promoting complex subunit 1 OS=Homo sapiens OX=9606 GN=ANAPC1 PE=1 SV=1 && PF18122:Anaphase-promoting complex sub unit 1 C-terminal domain
novel.722	153.651	139.252	133.353	412.099	372.228	437.042	142.085	407.123	-1.51832	2.42e-08	4.05e-07	2021	- && - && -
A5469	134.444	92.8345	210.06	0	15.8395	3.14985	145.78	6.32978	4.51549	2.35e-08	3.94e-07	453	- && - && -
A9199	68.9169	63.179	109.75	0	4.75185	6.29971	80.6154	3.68385	4.4341	2.32e-08	3.89e-07	1629	- && - && PF12937:F-box-like
A4580	249.682	340.393	352.854	746.115	946.41	860.697	314.31	851.074	-1.43782	2.3e-08	3.87e-07	1281	- && sp|P06245|KAPB_YEAST cAMP-dependent protein kinase type 2 OS=Saccharomyces cerevisiae (strain ATCC 204508 / S288c) OX=559292 GN=TPK2 PE=1 SV=2 && PF00069:Protein kinase domain
A7354	13420.7	8219.72	11024.6	2314.69	4330.52	3957.79	10888.3	3534.33	1.62324	2.25e-08	3.78e-07	2628	- && sp|Q7RX33|EGT1_NEUCR Ergothioneine biosynthesis protein 1 OS=Neurospora crassa (strain ATCC 24698 / 74-OR23-1A / CBS 708.71 / DSM 1257 / FGSC 987) OX=367110 GN=egt-1 PE=1 SV=3 && PF03781:Sulfatase-modifying factor enzyme 1|PF10017:Histidine-specific methyltransferase, SAM-dependent|PF12867:DinB superfamily
A3687	3722.64	4987.28	4694.49	12797.6	9711.19	9519.64	4468.13	10676.1	-1.25669	2.24e-08	3.78e-07	1191	- && - && -
novel.3791	451.914	492.539	306.829	36.4382	121.964	74.809	417.094	77.7371	2.42179	2.22e-08	3.75e-07	6115	- && O74975.3 RecName: Full=Probable choline-phosphate cytidylyltransferase; AltName: Full=CTP:phosphocholine cytidylyltransferase; Short=CCT; Short=CT; AltName: Full=Phosphorylcholine transferase && PF01467:Cytidylyltransferase-like
A0970	415.761	386.81	359.934	930.909	869.588	917.395	387.502	905.964	-1.22508	2.21e-08	3.74e-07	1008	- && - && -
A6649	6300.81	7407.42	7073.59	3304.6	3513.99	3350.66	6927.27	3389.75	1.03106	2.2e-08	3.73e-07	1590	- && sp|P0CQ77|DBP2_CRYNB ATP-dependent RNA helicase DBP2-A OS=Cryptococcus neoformans var. neoformans serotype D (strain B-3501A) OX=283643 GN=DBP2 PE=3 SV=1 && PF00270:DEAD/DEAH box helicase|PF00271:Helicase conserved C-terminal domain
A3303	2159.02	2874	2314.2	6714.17	5512.93	5087.8	2449.07	5771.64	-1.23685	2.2e-08	3.73e-07	2817	- && sp|P04839|CY24B_HUMAN Cytochrome b-245 heavy chain OS=Homo sapiens OX=9606 GN=CYBB PE=1 SV=2 && PF00295:Glycosyl hydrolases family 28|PF08030:Ferric reductase NAD binding domain|PF08022:FAD-binding domain|PF01794:Ferric reductase like transmembrane component
A3690	96.0317	96.7026	88.5084	199.542	788.807	618.946	93.7476	535.765	-2.51513	2.17e-08	3.68e-07	1341	- && - && PF01285:TEA/ATTS domain
A3614	355.882	214.035	568.814	2419.67	1263.99	1295.38	379.577	1659.68	-2.12781	2.14e-08	3.63e-07	1044	- && sp|Q99JI4|PSMD6_MOUSE 26S proteasome non-ATPase regulatory subunit 6 OS=Mus musculus OX=10090 GN=Psmd6 PE=1 SV=1 && PF10602:26S proteasome subunit RPN7|PF01399:PCI domain
novel.3808	3138.54	3830.71	3143.82	1659.67	1409.71	1514.29	3371.02	1527.89	1.14162	2.13e-08	3.62e-07	4380	- && Q6TGC6.1 RecName: Full=Serine/threonine-protein kinase CBK1 && PF00400:WD domain, G-beta repeat|PF00069:Protein kinase domain
A2787	3188.25	4248.47	3899.09	8853.61	8583.42	7662.8	3778.6	8366.61	-1.14687	2.05e-08	3.5e-07	1689	- && sp|B0XT09|GEL3_ASPFC 1,3-beta-glucanosyltransferase gel3 OS=Neosartorya fumigata (strain CEA10 / CBS 144.89 / FGSC A1163) OX=451804 GN=gel3 PE=1 SV=1 && PF07983:X8 domain|PF03198:Glucanosyltransferase
novel.885	638.328	554.428	769.433	221.232	228.881	265.375	654.063	238.496	1.45546	2.03e-08	3.46e-07	1378	- && - && -
novel.231	119.757	195.984	114.471	4.33788	11.8796	24.4114	143.404	13.543	3.39712	1.94e-08	3.31e-07	1905	- && - && -
A4584	1196.44	991.524	1029.06	3658.57	2662.62	2219.07	1072.34	2846.75	-1.40833	1.88e-08	3.23e-07	2691	- && sp|O14089|IMB2_SCHPO Importin subunit beta-2 OS=Schizosaccharomyces pombe (strain 972 / ATCC 24843) OX=284812 GN=kap104 PE=3 SV=1 && PF13513:HEAT-like repeat
A9263	315.21	190.827	224.221	1326.52	653.379	775.651	243.419	918.518	-1.91476	1.84e-08	3.15e-07	690	- && - && PF11807:Mycotoxin biosynthesis protein UstYa
novel.1032	297.133	322.342	282.047	92.8306	103.749	85.046	300.507	93.8751	1.67833	1.83e-08	3.15e-07	2427	- && - && -
novel.2249	1988.42	1552.4	2033.33	773.01	708.025	858.335	1858.05	779.79	1.25277	1.81e-08	3.12e-07	5327	- && Q2MHE4.1 RecName: Full=Serine/threonine-protein kinase HT1; AltName: Full=High leaf temperature protein 1 && PF07714:Protein tyrosine and serine/threonine kinase
A9518	158.17	219.193	243.103	20.8218	41.9747	48.8227	206.822	37.2064	2.47141	1.78e-08	3.07e-07	1092	- && - && -
A4942	3128.37	4475.4	2488.86	1027.21	1305.97	1241.04	3364.21	1191.41	1.49741	1.78e-08	3.07e-07	5001	- && - && PF12449:Protein of unknown function (DUF3684)
A9415	186.414	361.023	181.737	785.156	864.836	881.959	243.058	843.984	-1.79766	1.75e-08	3.02e-07	1542	- && sp|B1AZ99|OTUD3_MOUSE OTU domain-containing protein 3 OS=Mus musculus OX=10090 GN=Otud3 PE=1 SV=1 && PF02338:OTU-like cysteine protease
A1561	73.436	45.1279	59.0056	372.19	247.888	203.166	59.1898	274.415	-2.20988	1.75e-08	3.02e-07	4179	- && sp|Q12649|HMDH_PHYB8 3-hydroxy-3-methylglutaryl-coenzyme A reductase OS=Phycomyces blakesleeanus (strain ATCC 8743b / DSM 1359 / FGSC 10004 / NBRC 33097 / NRRL 1555) OX=763407 GN=hmgA PE=3 SV=2 && PF00368:Hydroxymethylglutaryl-coenzyme A reductase|PF12349:Sterol-sensing domain of SREBP cleavage-activation
A7444	153.651	243.691	153.415	524.016	600.317	607.134	183.585	577.156	-1.65439	1.69e-08	2.93e-07	558	- && - && PF00899:ThiF family
A4420	199.972	59.3109	271.426	17.3515	11.0876	22.8364	176.903	17.0919	3.37244	1.6e-08	2.79e-07	441	- && - && -
A7208	7577.47	8919.85	8613.64	16174.2	21030.9	17846.3	8370.32	18350.5	-1.13249	1.6e-08	2.79e-07	1119	- && - && -
A7439	317.469	363.602	342.233	747.85	996.304	869.359	341.101	871.171	-1.35326	1.61e-08	2.79e-07	2580	- && - && -
A5642	959.187	1106.28	1256.82	3524.96	2509.77	2470.27	1107.43	2835	-1.35613	1.59e-08	2.77e-07	1872	- && - && -
A1457	636.069	773.621	603.037	1350.82	2470.96	2143.47	670.909	1988.42	-1.56779	1.56e-08	2.72e-07	1245	- && sp|Q8N0N3|BGBP_PENMO Beta-1,3-glucan-binding protein OS=Penaeus monodon OX=6687 PE=2 SV=1 && PF00722:Glycosyl hydrolases family 16
novel.874	490.327	585.373	535.771	224.702	159.979	166.942	537.157	183.874	1.5472	1.53e-08	2.68e-07	2870	- && - && -
A2134	2527.33	2215.13	2270.54	1166.89	1027.19	926.844	2337.67	1040.31	1.16827	1.53e-08	2.67e-07	5436	- && sp|P87121|TAF2_SCHPO Transcription initiation factor TFIID subunit 2 OS=Schizosaccharomyces pombe (strain 972 / ATCC 24843) OX=284812 GN=taf2 PE=3 SV=3 && PF00439:Bromodomain|PF01433:Peptidase family M1 domain
A7969	75.6956	30.9448	31.863	0	0	0	46.1678	0	8.26815	1.52e-08	2.67e-07	987	- && - && -
A7008	1898.04	1534.35	1525.88	684.517	742.08	729.978	1652.76	718.859	1.20116	1.52e-08	2.67e-07	600	- && - && -
A3718	212.4	176.643	280.867	912.69	620.116	633.12	223.303	721.975	-1.69207	1.5e-08	2.64e-07	1293	- && sp|P08425|SYFM_YEAST Phenylalanine--tRNA ligase, mitochondrial OS=Saccharomyces cerevisiae (strain ATCC 204508 / S288c) OX=559292 GN=MSF1 PE=1 SV=3 && PF01409:tRNA synthetases class II core domain (F)
A7015	2334.14	2610.97	2127.74	836.343	1072.33	1085.12	2357.62	997.934	1.24006	1.48e-08	2.61e-07	1473	- && sp|Q08DZ2|PRP4B_BOVIN Serine/threonine-protein kinase PRP4 homolog OS=Bos taurus OX=9913 GN=PRPF4B PE=2 SV=1 && PF00069:Protein kinase domain
A4971	58.7488	85.0983	126.272	4.33788	10.2957	7.87463	90.0397	7.50273	3.57877	1.45e-08	2.56e-07	735	- && - && PF14521:Lysine-specific metallo-endopeptidase
A7409	119.757	135.384	146.334	378.263	522.703	380.345	133.825	427.104	-1.67475	1.44e-08	2.54e-07	1158	- && - && -
A7108	59.8786	67.0472	100.31	340.957	289.071	263.8	75.7451	297.943	-1.97547	1.43e-08	2.53e-07	1869	- && - && PF01753:MYND finger
A4191	133.315	110.886	152.234	8.67576	22.9673	21.2615	132.145	17.6348	2.90088	1.39e-08	2.46e-07	1005	- && - && -
A7036	77.9551	90.2558	125.092	330.546	350.845	340.972	97.7676	340.788	-1.80162	1.39e-08	2.46e-07	1512	- && - && PF04577:Protein of unknown function (DUF563)
A6066	229.346	323.631	272.606	2638.3	917.107	775.651	275.195	1443.69	-2.39143	1.37e-08	2.44e-07	759	- && sp|P33281|ERG2_MAGO7 C-8 sterol isomerase OS=Magnaporthe oryzae (strain 70-15 / ATCC MYA-4617 / FGSC 8958) OX=242507 GN=ERG2 PE=3 SV=1 && PF04622:ERG2 and Sigma1 receptor like protein
A0815	471.12	732.361	463.784	199.542	128.3	114.182	555.755	147.342	1.91591	1.33e-08	2.37e-07	1698	- && - && -
A6015	1290.21	1322.89	1191.91	2476.93	2843.19	2945.11	1268.34	2755.08	-1.11925	1.33e-08	2.37e-07	1287	- && sp|B8NTP7|BTGC_ASPFN Probable glucan endo-1,3-beta-glucosidase btgC OS=Aspergillus flavus (strain ATCC 200026 / FGSC A1120 / NRRL 3357 / JCM 12722 / SRRC 167) OX=332952 GN=btgC PE=3 SV=2 && PF00332:Glycosyl hydrolases family 17
A0233	402.203	224.35	345.773	90.2279	77.6135	84.2586	324.109	84.0333	1.94863	1.32e-08	2.36e-07	1521	- && sp|O69687|FAMT_MYCTU Probable fatty acid methyltransferase Rv3720 OS=Mycobacterium tuberculosis (strain ATCC 25618 / H37Rv) OX=83332 GN=Rv3720 PE=1 SV=4 && PF02353:Mycolic acid cyclopropane synthetase
novel.2971	1882.22	2261.55	1735.94	819.859	418.955	333.884	1959.91	524.233	1.90295	1.32e-08	2.36e-07	1019	- && - && -
novel.2246	58.7488	50.2854	53.105	306.254	174.234	240.176	54.0464	240.222	-2.15071	1.32e-08	2.36e-07	2417	- && - && PF00704:Glycosyl hydrolases family 18|PF00787:PX domain
A2313	35.0233	27.0767	105.03	512.737	333.421	313.41	55.71	386.523	-2.79261	1.24e-08	2.23e-07	1152	- && sp|Q5A1W9|HST3_CANAL NAD-dependent histone deacetylase HST3 OS=Candida albicans (strain SC5314 / ATCC MYA-2876) OX=237561 GN=HST3 PE=3 SV=2 && PF02146:Sir2 family
A8713	484.678	437.096	388.257	154.429	159.187	125.994	436.677	146.537	1.57569	1.22e-08	2.19e-07	1407	- && sp|Q8TJK1|ARSM_METAC Arsenite methyltransferase OS=Methanosarcina acetivorans (strain ATCC 35395 / DSM 2834 / JCM 12185 / C2A) OX=188937 GN=arsM PE=1 SV=1 && PF13847:Methyltransferase domain
novel.1582	336.676	238.533	232.482	75.4791	34.0549	56.6974	269.23	55.4105	2.28297	1.2e-08	2.16e-07	2623	- && - && -
A3101	230.476	205.01	223.041	35.5706	50.6864	63.7845	219.509	50.0138	2.13202	1.16e-08	2.09e-07	837	- && - && -
A7093	355.882	354.576	271.426	790.362	1109.56	854.398	327.295	918.105	-1.48832	1.16e-08	2.09e-07	2544	- && sp|P50526|SSP1_SCHPO Serine/threonine-protein kinase ssp1 OS=Schizosaccharomyces pombe (strain 972 / ATCC 24843) OX=284812 GN=ssp1 PE=1 SV=1 && PF00069:Protein kinase domain
novel.1052	214.659	158.592	107.39	22.557	32.471	22.049	160.214	25.6923	2.64002	1.11e-08	2.01e-07	3125	- && - && PF00067:Cytochrome P450|PF12937:F-box-like
A6780	294.874	283.661	159.315	64.2006	42.7666	41.7356	245.95	49.5676	2.31258	1.11e-08	2.01e-07	1089	- && - && -
A3887	380.737	449.99	416.58	918.763	1168.95	1012.68	415.769	1033.47	-1.31413	1.1e-08	2e-07	3411	- && - && PF18115:DNA repair protein Crb2 Tudor domain
A8256	10.1681	18.0512	9.4409	86.7576	119.588	121.269	12.5534	109.205	-3.12972	1.07e-08	1.95e-07	729	- && - && PF01613:Flavin reductase like domain
A5880	2355.6	2484.61	2413.33	1223.28	1089.76	1078.04	2417.85	1130.36	1.09701	1.04e-08	1.9e-07	2820	- && - && PF03810:Importin-beta N-terminal domain
novel.3224	127.666	91.5452	76.7073	312.327	455.385	359.083	98.6394	375.599	-1.92789	1.03e-08	1.87e-07	1059	- && - && -
A5390	1240.5	798.119	771.793	358.309	255.016	272.462	936.805	295.262	1.66646	9.98e-09	1.82e-07	5451	- && - && PF11707:Ribosome 60S biogenesis N-terminal|PF16201:Nucleolar pre-ribosomal-associated protein 1
A4769	122.017	83.8089	135.713	478.034	365.892	369.32	113.846	404.416	-1.82675	9.9e-09	1.81e-07	714	- && sp|Q4P8D2|MIA40_USTMA Mitochondrial intermembrane space import and assembly protein 40 OS=Ustilago maydis (strain 521 / FGSC 9021) OX=237631 GN=MIA40 PE=3 SV=1 && PF06747:CHCH domain
novel.3005	1139.95	1182.35	1236.76	2871.68	2489.97	2419.87	1186.35	2593.84	-1.12852	9.78e-09	1.79e-07	2886	- && Q9VLN1.1 RecName: Full=WD repeat-containing protein 82 && -
A2285	85.8636	400.994	218.321	18.2191	24.5512	33.8609	235.059	25.5437	3.1991	9.56e-09	1.75e-07	417	- && - && PF00652:Ricin-type beta-trefoil lectin domain
[truncated: 616 more rows]
