# Supplementary material for: Integrative analysis of genome and transcriptome reveal the genetic basis of high temperature tolerance in pleurotus giganteus (Berk. Karun & Hyde)
Source: BMC Genomics. 2023 Sep 18;24:552. doi: 10.1186/s12864-023-09669-8 (PMC10506213; doi:10.1186/s12864-023-09669-8)
Supplement: Supplementary file 3 — Supplementary Material 3 [file 12864_2023_9669_MOESM3_ESM.xlsx]

## Sheet: Sheet1
Table S3. The results of qRT-PCR analysis of six DEGs.
Genes	Annotation	log2FoldChange	2-△△Ct
A7520	Hsp20	7.41	6.74
A9391	FAD binding domain	-4.27	0.73
A8568	Squalene epoxidase	-4.39	0.06
A3674	HSP70	6.07	1.21
A8616	ClpB protein	6.79	4.12
A2463	ClpA protein	6.33	2.54
